# Supplementary material for: Molluscan benthic communities at Brijuni Islands (northern Adriatic Sea) shaped by Holocene sea-level rise and recent human eutrophication and pollution
Source: Holocene. 2018 Aug 2;28(11):1801–17. doi: 10.1177/0959683618788651 (PMC6204651; doi:10.1177/0959683618788651)
Supplement: Supplement_data-table_S01 – Supplemental material for Molluscan benthic communities at Brijuni Islands (northern Adriatic Sea) shaped by Holocene sea-level rise and recent human eutrophication and pollution [file Supplement_data-table_S01.xls]

## Sheet: AAR-Timoclea-replicates average
Supplementary table 1. Amino acid racemization data and estimates of postmortem age of Timoclea ovata.
UAL	Calibrated age	UAL_num	Injection	Hydrolysis	Station	specimen_no	depth (cm)	max. depth (cm)	5 cm group (cm)	10 cm group (cm)	taxon	Outlier	Contamination	Replicate	ageMedian	ageYng	ageOld	Asp_DL	Glu_DL	DL_Ser	DL_Ala	DL_Val	DL_Phe	DL_Ile	DL_Leu	L-Ser/ L-Asp	[Asp]	[Glu]	[Ser]	[Ala]	[Val]	[Phe]	[Ile]	[Leu]	[total]	L Asp	D Asp	L Glu	D Glu	L Ser	D Ser	Gly	L Ala	L hArg	D Ala	L Val	D Val	L Phe	L Ile
10768	357	10768A	2ul10	6	Brijuni	Bri M44-0-2-001	0-2	2	4	10	Timoclea ovata				357	198	492	0.11	0.045	0.204	0.059	0.016	0.036	0.127	0.095	0.4	5095	2435	2194	2750	1546	921	926	1104	16972	43579	4790	22128	994	17301	3530	19790	24646	1899	1463	14457	224	8447	7797
10768	NA	10768B	2ul10	6	Brijuni	Bri M44-0-2-002	0-2	2	4	10	Timoclea ovata	outlier	outlier in DL plot		NA	NA	NA	0.141	0.073	0.232	0.09	0.017	0.05	0.193	0.085	0.3	3458	1471	1032	1630	893	507	526	562	10080	28827	4061	13036	952	7963	1847	13357	14216	1902	1281	8353	143	4591	4195
10771	470.041	10771A	2ul10	6	Brijuni	Bri M44-10-12-001	10-12	12	12	20	Timoclea ovata				NA	NA	NA	0.139	0.037	0.259	0.045	0.02	0.041	0.074	0.092	0.5	5872	2524	3030	2107	1189	913	661	699	16995	49366	6877	23305	874	23043	5974	20157	19305	1916	877	11159	226	8394	5893
10771	NA	10771B	2ul10	6	Brijuni	Bri M44-10-12-002	10-12	12	12	20	Timoclea ovata	outlier	outlier in DL plot		NA	NA	NA	0.116	0.071	0.24	0.061	0.01	0.042	0.16	0.125	0.3	4060	1335	1502	1515	800	508	454	543	10717	33302	3871	11412	809	11089	2665	10928	13081	1831	795	7251	76	4461	3583
10771	396.289	10771C	2ul10	6	Brijuni	Bri M44-10-12-003	10-12	12	12	20	Timoclea ovata				NA	NA	NA	0.133	0.039	0.289	0.053	0.019	0.043	0.065	0.133	0.4	3362	1215	1599	1310	619	405	321	414	9244	29078	3853	11454	443	12151	3514	12150	12193	1959	640	5947	111	3804	2947
10771	126.133	10771D or E	2ul10	6	Brijuni	Bri M44-10-12-004	10-12	12	12	20	Timoclea ovata				NA	NA	NA	0.097	0.029	0.152	0.038	0.018	0.034	0.063	0.092	0.6	4446	1723	2623	1808	891	684	516	603	13293	38016	3697	15713	454	21353	3255	21016	16333	1876	626	8214	148	6199	4556
10771	4279.62	10771D or E	2ul10	6	Brijuni	Bri M44-10-12-005	10-12	12	12	20	Timoclea ovata				NA	NA	NA	0.267	0.085	0.568	0.153	0.05	0.099	0.119	0.142	0.2	2242	1017	673	947	448	319	258	290	6194	16436	4390	8708	737	3984	2263	6884	7625	1858	1168	3960	200	2698	2142
10771	185.417	10771F	2ul10	6	Brijuni	Bri M44-10-12-006	10-12	12	12	20	Timoclea ovata				NA	NA	NA	0.107	0.031	0.208	0.048	0.015	0.03	0.043	0.131	0.5	3461	1349	1973	1329	605	476	357	457	10008	29130	3124	12193	376	15218	3170	13057	11817	1864	566	5560	81	4305	3187
10771	248.807	10771G	2ul10	6	Brijuni	Bri M44-10-12-007	10-12	12	12	20	Timoclea ovata				NA	NA	NA	0.117	0.036	0.255	0.054	0.02	0.051	0.053	0.117	0.5	3188	1249	1685	1187	577	425	331	393	9035	26395	3095	11151	405	12420	3164	10443	10414	1850	567	5230	105	3745	2904
10771	2098.81	10771H	2ul10	6	Brijuni	Bri M44-10-12-008	10-12	12	12	20	Timoclea ovata				NA	NA	NA	0.214	0.062	0.489	0.101	0.028	0.073	0.088	0.121	0.3	2237	1007	853	980	437	318	259	299	6389	18176	3895	9361	576	5650	2765	7625	8782	1974	889	4192	118	2924	2347
10771	199.524	10771I	2ul10	6	Brijuni	Bri M44-10-12-009	10-12	12	12	20	Timoclea ovata				NA	NA	NA	0.11	0.026	0.179	0.04	0.017	0.042	0.063	0.095	0.6	6072	2371	3648	2049	1110	900	693	798	17641	51778	5672	21867	567	29270	5250	23636	18653	1892	739	10333	173	8171	6171
10771	630.229	10771J	2ul10	6	Brijuni	Bri M44-10-12-010	10-12	12	12	20	Timoclea ovata				NA	NA	NA	0.151	0.048	0.343	0.068	0.035	0.055	0.067	0.139	0.4	2730	1103	1230	1028	479	353	287	341	7550	22727	3439	10086	481	8776	3013	9335	9220	1917	631	4435	155	3205	2577
10771	36.0063	10771K	2ul10	6	Brijuni	Bri M44-10-12-011	10-12	12	12	20	Timoclea ovata				NA	NA	NA	0.07	0.031	0.071	0.047	0.015	0.036	0.075	0.091	0.5	3327	1140	1816	1176	571	398	340	385	9153	31483	2190	11193	351	17164	1216	13246	11374	2025	532	5701	83	3884	3204
10771	3182.35	10771L	2ul10	6	Brijuni	Bri M44-10-12-012	10-12	12	12	20	Timoclea ovata				NA	NA	NA	0.243	0.076	0.492	0.136	0.051	0.101	0.192	0.11	0.3	1619	714	541	751	347	236	204	214	4626	12873	3127	6556	496	3580	1760	5655	6532	1976	891	3264	166	2113	1691
10771	556.029	10771M	2ul10	6	Brijuni	Bri M44-10-12-013	10-12	12	12	20	Timoclea ovata				NA	NA	NA	0.146	0.056	0.338	0.072	0.021	0.055	0.09	0.138	0.4	2298	921	1041	967	461	329	269	322	6607	19326	2813	8400	474	7495	2531	7561	8686	1927	627	4353	90	3007	2375
10771	185.896	10771N	2ul10	6	Brijuni	Bri M44-10-12-014	10-12	12	12	20	Timoclea ovata				NA	NA	NA	0.107	0.033	0.206	0.037	0.017	0.037	0.04	0.088	0.5	3228	1225	1858	1304	584	455	343	409	9407	27988	2984	11379	372	14778	3049	11663	12063	1919	451	5511	95	4210	3163
10771	998.651	10771O	2ul10	6	Brijuni	Bri M44-10-12-015	10-12	12	12	20	Timoclea ovata				NA	NA	NA	0.172	0.047	0.362	0.063	0.029	0.053	0.179	0.128	0.4	2819	1159	1220	1091	483	383	321	322	7798	22137	3798	10181	483	8242	2987	8281	9439	1840	598	4321	124	3344	2509
10771	3537.71	10771P	2ul10	6	Brijuni	Bri M44-10-12-016	10-12	12	12	20	Timoclea ovata				NA	NA	NA	0.252	0.079	0.561	0.141	0.048	0.098	0.153	0.132	0.3	1891	862	593	874	384	275	225	247	5352	14316	3606	7577	596	3597	2018	5583	7262	1895	1024	3474	168	2372	1849
10771	807.628	10771Q	2ul10	6	Brijuni	Bri M44-10-12-017	10-12	12	12	20	Timoclea ovata				NA	NA	NA	0.162	0.045	0.384	0.058	0.024	0.068	0.147	0.133	0.4	920	397	451	428	179	136	109	130	2749	7991	1295	3830	173	3290	1262	3841	4081	2018	238	1762	43	1281	957
10771	3671.6	10771R	2ul10	6	Brijuni	Bri M44-10-12-018	10-12	12	12	20	Timoclea ovata			average of replicates	NA	NA	NA	0.253	0.0895	0.5245	0.15	0.078	0.124	0.1375	0.1265	0.3	1280	644.5	430	707	279.5	192.5	151.5	186	3872.5	9471	2394.5	5477.5	488.5	2606.5	1365.5	6687.5	5683.5	1847.5	854.5	2408.5	186	1585.5	1231.5
10771	953.05	10771S	2ul10	6	Brijuni	Bri M44-10-12-019	10-12	12	12	20	Timoclea ovata				NA	NA	NA	0.171	0.047	0.398	0.061	0.023	0.07	0.05	0.118	0.4	2095	801	984	827	362	265	207	240	5781	17787	3038	7604	361	6997	2782	7630	7752	1988	473	3517	82	2460	1959
10771	38.879	10771T	2ul10	6	Brijuni	Bri M44-10-12-020	10-12	12	12	20	Timoclea ovata				NA	NA	NA	0.072	0.03	0.084	0.039	0.016	0.036	0.039	0.107	0.6	1429	557	815	679	284	185	143	190	4280	12376	889	5023	149	6978	586	6132	6062	1857	239	2594	41	1655	1276
10779	5710.3	10779A	2ul10	6	Brijuni	Bri M44-110-115-001	110-115	115	115	120	Timoclea ovata				NA	NA	NA	0.292392	0.101535	0.628166	0.206892	0.0687915	0.117668	0.0717073	0.266344	0.220948	1605.77	772.616	446.969	715.642	341.162	263.332	186.265	221.704	4553.45	1465.5	428.5	827.3	84	323.8	203.4	452.1	699.4	235.9	144.7	376.5	25.9	277.9	205
10779	5055.26	10779C	2ul10	6	Brijuni	Bri M44-110-115-003	110-115	115	115	120	Timoclea ovata			average of replicates	NA	NA	NA	0.281	0.088	0.5685	0.1765	0.0565	0.105	0.1905	0.1275	0.25	2013.5	1076.5	612	1004	444.5	349.5	281	291	6072.5	13941.5	3920.75	8776.7	772.8	3459.25	1966.45	5845.85	7571.45	1774.4	1335.45	3731.8	210.7	2804.95	2095.95
10779	6317.15	10779D	2ul10	6	Brijuni	Bri M44-110-115-004	110-115	115	115	120	Timoclea ovata				NA	NA	NA	0.300352	0.116429	0.592742	0.265947	0.0882763	0.128856	0.101793	0.382353	0.206973	1241.52	644.356	314.741	581.585	276.14	200.885	152.368	191.412	3603.01	1078.4	323.9	651.9	75.9	223.2	132.3	324.6	518.9	225.9	138	286.6	25.3	201	156.2
10779	5439.85	10779E	2ul10	6	Brijuni	Bri M44-110-115-005	110-115	115	115	120	Timoclea ovata				NA	NA	NA	0.287	0.102	0.611	0.208	0.071	0.139	0.061	0.15	0.3	1445	698	454	718	313	220	176	203	4228	10225	2931.6	5767.5	588.3	2568.5	1570.3	4835.5	5410.1	1821.3	1124	2662.7	189.5	1762.8	1513.6
10779	4627.52	10779F	2ul10	6	Brijuni	Bri M44-110-115-006	110-115	115	115	120	Timoclea ovata				NA	NA	NA	0.272	0.106	0.6	0.212	0.067	0.138	0.067	0.154	0.2	1382	680	398	684	295	214	166	206	4026	10301.8	2802.7	5830.9	616.9	2359.9	1415.8	4338.4	5354.2	1896.2	1132.8	2618.8	175.8	1786.3	1475.7
10779	4760.56	10779G	2ul10	6	Brijuni	Bri M44-110-115-007	110-115	115	115	120	Timoclea ovata				NA	NA	NA	0.275	0.091	0.572	0.182	0.067	0.116	0.125	0.111	0.2	1693	910	517	818	362	292	228	239	5058	12208.4	3357.4	7667.2	697.1	3021.1	1728.5	5197.6	6361.4	1839	1160.5	3119.6	208.7	2405.3	1866.4
10779	5047.9	10779I	2ul10	6	Brijuni	Bri M44-110-115-009	110-115	115	115	120	Timoclea ovata				NA	NA	NA	0.28	0.093	0.596	0.181	0.07	0.124	0.058	0.171	0.3	1390	685	439	702	297	214	167	200	4094	9797.6	2743.9	5657.7	524.7	2479.5	1478.9	4343.7	5362.6	1804	968.8	2502.8	175.3	1715.3	1422.5
10779	4893.43	10779J	2ul10	6	Brijuni	Bri M44-110-115-010	110-115	115	115	120	Timoclea ovata				NA	NA	NA	0.276	0.085	0.557	0.18	0.06	0.109	0.202	0.147	0.3	1716	896	546	827	393	295	260	253	5187	12246	3381.1	7522	642	3194.4	1780.4	5183.3	6389.1	1821.7	1147.3	3375.9	203.8	2425.3	1972.5
10779	6214.84	10779K	2ul10	6	Brijuni	Bri M44-110-115-011	110-115	115	115	120	Timoclea ovata				NA	NA	NA	0.299173	0.124046	0.589986	0.281344	0.0996406	0.142034	0.119948	0.459649	0.188161	1305.67	696.918	300.67	688.343	300.67	194.64	153.461	185.797	3826.17	1125.1	336.6	694.1	86.1	211.7	124.9	363.4	601.4	223.9	169.2	306.1	30.5	190.8	153.4
10779	5112.81	10779M	2ul10	6	Brijuni	Bri M44-110-115-013	110-115	115	115	120	Timoclea ovata				NA	NA	NA	0.282705	0.104933	0.56644	0.214699	0.0716364	0.109141	0.0932983	0.285525	0.208959	1855	935.993	473.359	811.154	410.725	279.022	214.157	249.936	5229.34	1685.5	476.5	987.3	103.6	352.2	199.5	483.5	778.3	233.1	167.1	446.7	32	293.2	228.3
10779	3425.14	10779O	2ul10	6	Brijuni	Bri M44-110-115-015	110-115	115	115	120	Timoclea ovata				NA	NA	NA	0.251	0.085	0.558	0.186	0.069	0.12	0.064	0.137	0.3	1489	755	479	762	352	246	189	216	4488	10733.9	2694.5	6281.7	531.3	2772.7	1546.9	4815.7	5793.4	1804.2	1076.1	2972.1	204.3	1982.9	1606.3
10779	6250.32	10779P	2ul10	6	Brijuni	Bri M44-110-115-016	110-115	115	115	120	Timoclea ovata				NA	NA	NA	0.297	0.104	0.583	0.219	0.083	0.136	0.094	0.139	0.2	1801	933	521	850	393	313	240	263	5313	12434.2	3691.2	7566.5	785	2945.8	1717.9	5066.2	6240.4	1790.7	1366.3	3252.3	269.2	2464.4	1965.5
10779	4447.27	10779R	2ul10	6	Brijuni	Bri M44-110-115-018	110-115	115	115	120	Timoclea ovata				NA	NA	NA	0.272	0.096	0.566	0.205	0.07	0.134	0.076	0.152	0.3	1945	1050	603	1080	486	323	240	292	6019	13285.8	3613.8	8327.5	795.4	3348	1895.5	5946	7784.5	1738.1	1597.2	3951.7	274.8	2478.4	1941.3
10779	3724.82	10779S	2ul10	6	Brijuni	Bri M44-110-115-019	110-115	115	115	120	Timoclea ovata				NA	NA	NA	0.257	0.086	0.548	0.185	0.057	0.115	0.097	0.122	0.3	1341	782	480	731	356	256	192	214	4352	9844.7	2531.7	6646.5	571	2859.7	1568.4	4490.6	5687.8	1845.6	1053.8	3111	178.7	2117.5	1612.3
10779	4497.02	10779U	2ul10	6	Brijuni	Bri M44-110-115-021	110-115	115	115	120	Timoclea ovata				NA	NA	NA	0.271	0.098	0.64	0.189	0.066	0.143	0.068	0.122	0.2	1589	702	486	765	317	240	169	211	4479	11618.5	3154.1	5942.9	583.2	2756.8	1765	4786.8	5978.3	1859.2	1131.9	2761.9	181.5	1954.3	1467.9
10779	10609.8	10779W	2ul10	6	Brijuni	Bri M44-110-115-023	110-115	115	115	120	Timoclea ovata				NA	NA	NA	0.35	0.141	0.625	0.273	0.102	0.175	0.196	0.146	0.2	1078	522	216	519	247	153	138	136	3009	7384	2584.1	4229.8	596	1232.1	769.8	2654.2	3772.3	1850.2	1028.4	2074.3	211.9	1208.3	1067.3
10779	5391.25	10779X	2ul10	6	Brijuni	Bri M44-110-115-024	110-115	115	115	120	Timoclea ovata				NA	NA	NA	0.286	0.095	0.574	0.199	0.069	0.119	0.075	0.139	0.3	1429	725	455	700	309	232	179	198	4226	10547.9	3016.1	6283.7	595	2745.9	1577	4856.1	5546	1898.7	1102.3	2741	189.9	1964	1579.9
10779	3263.28	10779Y	2ul10	6	Brijuni	Bri M44-110-115-025	110-115	115	115	120	Timoclea ovata				NA	NA	NA	0.247132	0.0890709	0.496702	0.203	0.0615094	0.104167	0.0670816	0.18835	0.284008	938.59	550.485	319.912	515.859	247.841	172.775	135.947	161.762	3043.17	854.2	211.1	573.7	51.1	242.6	120.5	327.3	486.7	227	98.8	265	16.3	177.6	144.6
10779	4561.01	10779Z	2ul10	6	Brijuni	Bri M44-110-115-026	110-115	115	115	120	Timoclea ovata				NA	NA	NA	0.272	0.094	0.596	0.189	0.061	0.126	0.045	0.153	0.3	1447	779	493	780	326	265	184	233	4506	10224.8	2783.5	6397.5	601.4	2775.3	1653.5	4808.1	5899.4	1797.4	1112.2	2756.6	169.5	2114	1581.9
10779	7847.7	10779AA	2ul10	6	Brijuni	Bri M44-110-115-027	110-115	115	115	120	Timoclea ovata				NA	NA	NA	0.319	0.105	0.633	0.203	0.065	0.132	0.134	0.141	0.2	1974	959	547	845	421	320	258	278	5601	13716.9	4380.5	7955.2	838.4	3072	1944.3	5568.8	6438.7	1833.6	1307.4	3623.2	234.5	2595.8	2081.8
10779	4411.38	10779AB	2ul10	6	Brijuni	Bri M44-110-115-028	110-115	115	115	120	Timoclea ovata				NA	NA	NA	0.269	0.103	0.624	0.203	0.073	0.123	0.11	0.133	0.2	1452	679	433	711	311	236	180	196	4197	10493.3	2818.4	5642.8	582.7	2441.1	1523.7	4328	5415.4	1833.1	1099.3	2657	192.9	1922	1487.1
10779	4349.04	10779AC	2ul10	6	Brijuni	Bri M44-110-115-029	110-115	115	115	120	Timoclea ovata				NA	NA	NA	0.269	0.077	0.593	0.14	0.042	0.093	0.087	0.118	0.3	2155	975	812	1000	488	347	275	299	6351	15923.8	4279	8491.9	650.3	4781.2	2833.2	6918.7	8229.7	1875.4	1151.4	4391	185.7	2977.8	2375.7
10779	4978.58	10779AD	2ul10	6	Brijuni	Bri M44-110-115-030	110-115	115	115	120	Timoclea ovata				NA	NA	NA	0.281	0.079	0.583	0.152	0.049	0.098	0.109	0.09	0.3	2610	1255	949	1206	629	468	382	399	7897	18876.8	5304	10773.6	854.9	5556.3	3236.8	9109.9	9703.6	1853.1	1472.7	5556.2	273.4	3945.4	3191.3
10779	5231.2	10779AE	2ul10	6	Brijuni	Bri M44-110-115-031	110-115	115	115	120	Timoclea ovata				NA	NA	NA	0.28278	0.0900657	0.571793	0.19929	0.0594595	0.100489	0.0694789	0.146589	0.265881	1877.17	943.773	611.552	823.375	406.859	304.422	233.394	265.433	5465.97	1621.4	458.5	959.3	86.4	431.1	246.5	625.3	760.7	221.6	151.6	425.5	25.3	306.5	241.8
10779	2803.8	10779AF	2ul10	6	Brijuni	Bri M44-110-115-032	110-115	115	115	120	Timoclea ovata				NA	NA	NA	0.23476	0.102469	0.577316	0.199586	0.0685059	0.113351	0.0712383	0.292073	0.173937	1589.46	572.935	353.163	712.478	302.9	179.525	141.388	186.204	4038.05	1464.9	343.9	591.4	60.6	254.8	147.1	384.7	675.9	227.6	134.9	322.6	22.1	183.5	150.2
10772	338	10772A	2ul10	6	Brijuni	Bri M44-12-14-001	12-14	14	16	20	Timoclea ovata				338	182	488	0.13	0.035	0.268	0.053	0.015	0.056	0.047	0.106	0.5	3429	1428	1810	1330	675	487	379	443	9981	27518	3589	12515	444	12945	3474	13003	11457	1815	607	6029	91	4185	3287
10772	3363	10772B-2	2ul10	6	Brijuni	Bri M44-12-14-002	12-14	14	16	20	Timoclea ovata				3363	3213	3506	0.229671	0.0873584	0.492954	0.167355	0.0473602	0.082777	0.0509284	0.169682	0.231575	1655.47	764.485	465.446	776.384	370.435	222.7	181.327	218.947	4655.19	1470.8	337.8	768.1	67.1	340.6	167.9	538.9	726.6	218.5	121.6	386.4	18.3	224.7	188.5
10772	15.3218	10772C	2ul10	6	Brijuni	Bri M44-12-14-003	12-14	14	16	20	Timoclea ovata				NA	NA	NA	0.058	0.025	0.054	0.041	0.015	0.027	0.047	0.075	0.6	4832	2020	2991	1767	927	754	622	720	14632	42805	2496	18480	458	26603	1440	21685	15907	1875	658	8560	128	6880	5572
10772	333.056	10772D	2ul10	6	Brijuni	Bri M44-12-14-004	12-14	14	16	20	Timoclea ovata				NA	NA	NA	0.126	0.032	0.289	0.044	0.017	0.042	0.055	0.081	0.5	4206	1595	2389	1704	771	601	427	563	12257	35630	4504	14745	476	17682	5111	16950	15577	1908	685	7228	126	5502	3860
10772	443.314	10772E	2ul10	6	Brijuni	Bri M44-12-14-005	12-14	14	16	20	Timoclea ovata				NA	NA	NA	0.137	0.036	0.286	0.052	0.011	0.035	0.041	0.067	0.5	5118	2155	2901	1990	949	749	553	649	15064	42192.3	5788.5	19500.9	699.4	21155.9	6040.9	19323.6	17723.4	1874.9	929.6	8802.5	93.3	6783.9	4982.6
10772	2002.82	10772F	2ul10	6	Brijuni	Bri M44-12-14-006	12-14	14	16	20	Timoclea ovata				NA	NA	NA	0.213	0.074	0.441	0.118	0.033	0.078	0.216	0.12	0.3	1962	916	646	942	451	298	282	284	5780	15709	3350	8283	611	4353	1918	6941	8189	1942	963	4237	139	2680	2250
10772	108.26	10772G	2ul10	6	Brijuni	Bri M44-12-14-007	12-14	14	16	20	Timoclea ovata				NA	NA	NA	0.093	0.03	0.167	0.037	0.007	0.035	0.091	0.098	0.5	3854	1517	2229	1503	723	549	428	492	11294	32592	3016	13610	404	17654	2942	15614	13390	1848	499	6631	48	4895	3629
10772	359.856	10772H	2ul10	6	Brijuni	Bri M44-12-14-008	12-14	14	16	20	Timoclea ovata				NA	NA	NA	0.129	0.037	0.254	0.048	0.021	0.037	0.048	0.11	0.5	3278	1350	1742	1347	595	461	360	431	9564	25692	3323	11532	422	12297	3120	10926	11370	1770	550	5160	106	3938	3042
10772	414.11	10772I	2ul10	6	Brijuni	Bri M44-12-14-009	12-14	14	16	20	Timoclea ovata				NA	NA	NA	0.134	0.036	0.298	0.054	0.021	0.043	0.142	0.091	0.5	2959	1193	1652	1248	580	453	368	422	8875	24381	3268	10767	383	11891	3545	11919	11067	1869	597	5309	110	4058	3011
10772	1309.97	10772J	2ul10	6	Brijuni	Bri M44-12-14-010	12-14	14	16	20	Timoclea ovata				NA	NA	NA	0.188	0.07	0.323	0.1	0.035	0.087	0.176	0.24	0.3	993	442	337	442	197	128	121	153	2814	8042	1512	3973	279	2448	791	4011	3867	1924	385	1833	65	1136	988
10780	4345.79	10780A	2ul10	6	Brijuni	Bri M44-130-135-001	130-135	135	135	140	Timoclea ovata				NA	NA	NA	0.26727	0.0963869	0.596343	0.195454	0.0658153	0.112731	0.0684187	0.171047	0.221841	1850.39	890.296	517.084	848.2	395.444	285.103	214.852	255.763	5257.13	1602.5	428.3	891.2	85.9	355.5	212	581.5	778.7	219.5	152.2	407.2	26.8	281.2	220.7
10780	5981	10780B	2ul10	6	Brijuni	Bri M44-130-135-002	130-135	135	135	140	Timoclea ovata				5981	5810	6152	0.272	0.097	0.597	0.199	0.069	0.137	0.051	0.14	0.2	1577	806	478	889	414	270	203	247	4883	10901.8	2960.9	6456	625.9	2628.9	1569.1	4701.5	6510.2	1757.7	1298.6	3401.3	236.3	2083.8	1695.2
10780	4886.86	10780D	2ul10	6	Brijuni	Bri M44-130-135-004	130-135	135	135	140	Timoclea ovata				NA	NA	NA	0.279	0.106	0.596	0.237	0.089	0.144	0.087	0.149	0.2	1533	809	423	718	346	254	200	214	4496	11227.5	3136.4	6855.1	723.6	2482.3	1480.1	4531.4	5436.9	1874.5	1290.6	2975.9	264.6	2084.3	1725.5
10780	7388.68	10780E	2ul10	6	Brijuni	Bri M44-130-135-005	130-135	135	135	140	Timoclea ovata				NA	NA	NA	0.314551	0.124286	0.554878	0.257329	0.0922619	0.135922	0.0833333	0.198795	0.233951	1486.29	634.677	411.29	622.581	295.968	188.71	146.774	160.484	3946.77	140.2	44.1	70	8.7	32.8	18.2	45.6	61.4	24.8	15.8	33.6	3.1	20.6	16.8
10780	4934.98	10780F	2ul10	6	Brijuni	Bri M44-130-135-006	130-135	135	135	140	Timoclea ovata				NA	NA	NA	0.279	0.099	0.565	0.211	0.067	0.139	0.081	0.165	0.3	854	530	282	568	266	167	136	166	2969	6295.6	1757.1	4546.6	450.6	1698.1	959.1	3777.6	4424.7	1885.1	931.5	2346	157.3	1383.3	1182.6
10780	5397.59	10780G	2ul10	6	Brijuni	Bri M44-130-135-007	130-135	135	135	140	Timoclea ovata				NA	NA	NA	0.287	0.086	0.634	0.168	0.054	0.111	0.075	0.125	0.3	1756	784	651	807	347	293	208	251	5098	13391.4	3845.2	7092.3	608.6	3914.1	2482.1	6165.8	6786.1	1963.6	1141.2	3232.2	176.1	2587.1	1903.2
10779	4839.4	10779H	2ul10	6	Brijuni	Bri M44-130-135-008	130-135	135	135	140	Timoclea ovata			average of replicates	NA	NA	NA	0.276703	0.115743	0.551084	0.248906	0.0785213	0.125434	0.107411	0.35772	0.215696	1221.86	573.187	313.379	573.567	281.851	170.033	141.387	172.049	3447.31	1067.3	295.55	571.75	66.65	224.45	123.45	301.35	511	222.55	127.85	290.8	23.05	168.1	142.05
10780	6442.37	10780I	2ul10	6	Brijuni	Bri M44-130-135-009	130-135	135	135	140	Timoclea ovata				NA	NA	NA	0.301958	0.118744	0.604305	0.247304	0.0819733	0.142626	0.120871	0.349869	0.206237	1045.61	570.11	265.722	644.973	266.636	194.059	145.795	189.031	3321.94	878.6	265.3	557.5	66.2	181.2	109.5	307.5	565.7	218.8	139.9	269.6	22.1	185.8	142.3
10780	7080.88	10780J	2ul10	6	Brijuni	Bri M44-130-135-010	130-135	135	135	140	Timoclea ovata				NA	NA	NA	0.309	0.114	0.613	0.232	0.074	0.139	0.097	0.123	0.2	1874	960	485	903	461	314	236	247	5480	13103.6	4054	7895.5	900.1	2750.7	1686.5	5201	6711.2	1831.6	1560.2	3930.7	290.6	2520.9	1973.6
10780	5713.55	10780K	2ul10	6	Brijuni	Bri M44-130-135-011	130-135	135	135	140	Timoclea ovata				NA	NA	NA	0.291	0.113	0.564	0.247	0.099	0.151	0.084	0.195	0.2	793	467	211	509	224	156	99	136	2596	764.3	222.3	521.3	59.1	167.5	94.5	404.3	507.9	248.7	125.5	253.4	25.1	169	113.9
10780	9092	10780L	2ul10	6	Brijuni	Bri M44-130-135-012	130-135	135	135	140	Timoclea ovata				9092	8854	9308	0.359	0.152	0.649	0.328	0.104	0.179	0.302	0.197	0.2	1444	746	289	693	335	195	191	190	4084	9116.5	3271.2	5553.8	845.8	1504.3	976.5	3136	4474.6	1715.4	1469.5	2604.7	270.1	1422.4	1255.2
10780	3590.92	10780M	2ul10	6	Brijuni	Bri M44-130-135-013	130-135	135	135	140	Timoclea ovata				NA	NA	NA	0.255	0.097	0.606	0.199	0.072	0.13	0.07	0.141	0.2	1011	560	314	661	278	178	138	177	3317	7425.7	1897.1	4713.4	455.2	1801.2	1091.8	3635.7	5087.8	1844.4	1010.6	2391.6	172	1449.7	1189
10780	6365.7	10780N	2ul10	6	Brijuni	Bri M44-130-135-014	130-135	135	135	140	Timoclea ovata				NA	NA	NA	0.299	0.119	0.565	0.285	0.085	0.146	0.305	0.171	0.2	1176	758	322	675	313	220	212	207	3883	8072.6	2410.6	6040.7	718.5	1834.6	1037.3	3637.5	4681.8	1783.3	1335.4	2574.6	218.7	1713.4	1445.7
10780	6428	10780O	2ul10	6	Brijuni	Bri M44-130-135-015	130-135	135	135	140	Timoclea ovata				6428	6305	6582	0.289	0.11	0.583	0.241	0.085	0.151	0.075	0.209	0.2	1671	967	481	817	407	289	243	266	5141	12100	3493.6	8132.1	893.3	2833.8	1653.4	5629.5	6140.8	1866.4	1481	3499.8	297.5	2343.4	2105.7
10780	4750.37	10780S	2ul10	6	Brijuni	Bri M44-130-135-019	130-135	135	135	140	Timoclea ovata				NA	NA	NA	0.275	0.096	0.605	0.199	0.059	0.129	0.113	0.123	0.2	1351	668	409	759	328	228	169	201	4114	10026.6	2756.9	5771.2	553	2413.3	1460	4422.2	5988.7	1892.9	1193.1	2934.5	173.5	1915.3	1433.1
10780	8468.46	10780U	2ul10	6	Brijuni	Bri M44-130-135-021	130-135	135	135	140	Timoclea ovata				NA	NA	NA	0.326	0.108	0.613	0.217	0.073	0.135	0.182	0.11	0.2	1903	991	519	903	453	340	277	262	5648	14833.3	4829.8	9235.2	1001.6	3326.2	2040.4	5962.2	7669.3	2066.9	1666.4	4367.7	318.6	3096.9	2418.7
10780	4321.57	10780V	2ul10	6	Brijuni	Bri M44-130-135-022	130-135	135	135	140	Timoclea ovata				NA	NA	NA	0.268	0.089	0.579	0.184	0.059	0.116	0.061	0.133	0.3	1690	922	575	837	383	299	211	253	5170	12463.6	3344.7	7918.5	701.8	3406.4	1973.2	5962.5	6611.6	1870.3	1217.3	3378.9	198.3	2503.9	1857.9
10780	8260	10780W	2ul10	6	Brijuni	Bri M44-130-135-023	130-135	135	135	140	Timoclea ovata				NA	NA	NA	0.324	0.109	0.621	0.225	0.077	0.135	0.146	0.114	0.2	1855	952	512	894	441	332	262	261	5510	13486.7	4374.2	8268.6	902.9	3044.6	1889.6	5998.1	7026.6	1925.9	1577.7	3946.9	302.3	2817.8	2199.5
10780	6035.5	10780X	2ul10	6	Brijuni	Bri M44-130-135-024	130-135	135	135	140	Timoclea ovata				NA	NA	NA	0.297	0.09	0.618	0.17	0.06	0.116	0.064	0.115	0.3	1557	794	503	867	400	277	207	250	4856	11281.7	3352.4	6848.3	614	2923.9	1807	5730.3	6965.5	1879.6	1186.5	3546.4	212.3	2331.6	1827.4
10780	4135.87	10780Y	2ul10	6	Brijuni	Bri M44-130-135-025	130-135	135	135	140	Timoclea ovata				NA	NA	NA	0.264	0.089	0.594	0.174	0.059	0.124	0.033	0.123	0.3	1838	918	601	886	418	303	216	260	5441	12721.3	3363.4	7376.3	656.1	3298.4	1960.4	5518.6	6599.9	1749.9	1149.1	3454.7	202.7	2362.7	1830.8
10780	6251.23	10780Z	2ul10	6	Brijuni	Bri M44-130-135-026	130-135	135	135	140	Timoclea ovata				NA	NA	NA	0.298	0.105	0.602	0.217	0.076	0.138	0.121	0.154	0.2	1235	732	370	669	310	234	178	216	3943	8853.7	2637.9	6166.2	647.4	2151.3	1295.2	4293.8	5118.5	1861.6	1110	2678.9	204.7	1913.7	1477.4
10780	4768.88	10780AB	2ul10	6	Brijuni	Bri M44-130-135-028	130-135	135	135	140	Timoclea ovata				NA	NA	NA	0.276	0.098	0.607	0.205	0.071	0.131	0.072	0.114	0.2	1249	627	389	598	275	208	160	179	3683	9289.7	2560.4	5414.9	532.1	2299.7	1395.7	4121.9	4707.7	1897.9	964.1	2437.8	172.1	1740.5	1413.1
10780	7725.07	10780AC	2ul10	6	Brijuni	Bri M44-130-135-029	130-135	135	135	140	Timoclea ovata				NA	NA	NA	0.317	0.113	0.622	0.228	0.084	0.131	0.318	0.115	0.2	1539	825	401	759	376	280	239	225	4644	10504	3326.6	6656.7	753.8	2223.1	1381.9	3805.7	5551.1	1797.4	1267	3118.7	262.4	2227.8	1627.5
10780	6902.82	10780AD	2ul10	6	Brijuni	Bri M44-130-135-030	130-135	135	135	140	Timoclea ovata				NA	NA	NA	0.308	0.134	0.561	0.261	0.086	0.146	0.201	0.157	0.2	1194	602	265	592	290	186	175	182	3486	8183.4	2522.8	4760.3	636	1521.7	854	3255.3	4206.8	1793.1	1096.4	2397.8	206.4	1458.3	1306.3
10780	4809.01	10780AE	2ul10	6	Brijuni	Bri M44-130-135-031	130-135	135	135	140	Timoclea ovata				NA	NA	NA	0.275904	0.102314	0.574224	0.228367	0.0731004	0.126265	0.0890493	0.245921	0.222065	1220.23	662.782	334.327	636.043	302.349	211.111	163.505	193.135	3723.49	1058.7	292.1	665.6	68.1	235.1	135	398.3	573.2	221.4	130.9	311.9	22.8	207.5	166.2
10780	4019.11	10780AF	2ul10	6	Brijuni	Bri M44-130-135-032	130-135	135	135	140	Timoclea ovata				NA	NA	NA	0.263547	0.0955773	0.551724	0.218143	0.073026	0.116286	0.0735759	0.165002	0.237882	1966.44	1070.89	574.468	879.207	454.739	354.642	262.476	304.545	5867.41	1609.2	424.1	1010.7	96.6	382.8	211.2	530.8	746.3	206.8	162.8	438.2	32	328.5	252.8
10780	4370.76	10780AG	2ul10	6	Brijuni	Bri M44-130-135-033	130-135	135	135	140	Timoclea ovata				NA	NA	NA	0.269344	0.107558	0.601946	0.219694	0.0732331	0.126782	0.088959	0.246208	0.211468	1270.94	623.466	339.185	657.859	300.582	198.209	154.59	191.312	3736.14	1117.9	301.1	628.5	67.6	236.4	142.3	419.3	602.2	223.3	132.3	312.7	22.9	196.4	158.5
10780	3652.12	10780AH	2ul10	6	Brijuni	Bri M44-130-135-034	130-135	135	135	140	Timoclea ovata				NA	NA	NA	0.255182	0.0921827	0.584521	0.207097	0.079216	0.126801	0.0925926	0.212541	0.230004	952.711	478.133	276.622	553.333	234.933	139.022	104.889	132.356	2872	853.9	217.9	492.5	45.4	196.4	114.8	336.8	515.7	225	106.8	244.9	19.4	138.8	108
12971	77.587	12971	2ul10	6	Brijuni	Bri M44-14-16-01	14-16	16	16	20	Timoclea ovata				NA	NA	NA	0.0849387	0.027328	0.145787	0.0389353	0.0184779	0.0217089	0.0158473	0.086944	0.53671	2779.2	955.352	1575.28	1049.7	484.508	319.495	273.368	327.502	7764.4	2943.3	250	1068.5	29.2	1579.7	230.3	1111.9	1160.9	229.8	45.2	546.6	10.1	359.3	309.2
12972	681.822	12972	2ul10	6	Brijuni	Bri M44-14-16-02	14-16	16	16	20	Timoclea ovata				NA	NA	NA	0.15487	0.0465343	0.327443	0.0601131	0.0184949	0.0358127	0.0208799	0.0789801	0.427284	1952.45	857.599	958.915	852.573	382.21	299.96	218.428	276.825	5798.96	2119.2	328.2	1027.2	47.8	905.5	296.5	793.6	1008.1	250.7	60.6	470.4	8.7	363	268.2
12973	3123.85	12973	2ul10	6	Brijuni	Bri M44-14-16-03	14-16	16	16	20	Timoclea ovata				NA	NA	NA	0.242473	0.0710179	0.556878	0.132439	0.044439	0.0833045	0.0465966	0.11177	0.271503	1689.7	773.382	574.847	789.988	350.102	255.108	186.488	213.757	4833.37	1670.7	405.1	887.1	63	453.6	252.6	606.9	857	245.7	113.5	411.8	18.3	289.3	218.9
12974	214.928	12974	2ul10	6	Brijuni	Bri M44-14-16-04	14-16	16	16	20	Timoclea ovata				NA	NA	NA	0.1123	0.0319723	0.273425	0.0448913	0.0240808	0.0278506	0.0174472	0.0706767	0.460179	1783.38	721.874	939.554	777.333	298.829	237.023	167.435	215.187	5140.61	2122	238.3	925.8	29.6	976.5	267	774	984.6	264.7	44.2	386.2	9.3	305.2	217.8
12975	55.4101	12975	2ul10	6	Brijuni	Bri M44-14-16-05	14-16	16	16	20	Timoclea ovata				NA	NA	NA	0.0782156	0.0224495	0.12867	0.0322204	0.0224779	0.0189671	0.0123787	0.0657999	0.573675	2096.46	917.62	1258.97	1031.74	449.397	346.869	235.395	312.485	6648.93	2499.5	195.5	1153.7	25.9	1433.9	184.5	1479.5	1284.9	257.1	41.4	565	12.7	437.6	298.9
12976	2313.1	12976	2ul10	6	Brijuni	Bri M44-14-16-06	14-16	16	16	20	Timoclea ovata				NA	NA	NA	0.221697	0.0728122	0.524095	0.141384	0.0467716	0.0822412	0.0454343	0.128064	0.275433	2379.25	966.011	817.531	970.483	410.376	295.438	209.928	238.73	6287.75	2177.3	482.7	1006.7	73.3	599.7	314.3	708.9	950.6	223.6	134.4	438.3	20.5	305.2	224.5
12977	105.57	12977	2ul10	6	Brijuni	Bri M44-14-16-07	14-16	16	16	20	Timoclea ovata				NA	NA	NA	0.0916645	0.0252647	0.191759	0.0318202	0.0239534	0.0232959	0.0128655	0.0622135	0.524316	2095.01	820.814	1199.16	963.407	398.238	298.615	218.044	272.262	6265.55	2286.6	209.6	953.9	24.1	1198.9	229.9	966.2	1112.5	238.3	35.4	463.4	11.1	347.7	256.5
12978	4178.59	12978	2ul10	6	Brijuni	Bri M44-14-16-08	14-16	16	16	20	Timoclea ovata				NA	NA	NA	0.264625	0.0699106	0.589542	0.137304	0.0433333	0.0821203	0.0387734	0.119986	0.288218	2486.04	1053.1	900.615	988.642	474.018	372.929	278.94	303.928	6858.21	2076.9	549.6	1039.9	72.7	598.6	352.9	712.2	918.4	211.3	126.1	480	20.8	364.1	283.7
12979	280.852	12979	2ul10	6	Brijuni	Bri M44-14-16-09	14-16	16	16	20	Timoclea ovata				NA	NA	NA	0.120444	0.0325441	0.263931	0.0443828	0.0379965	0.030303	0.0355747	0.0518389	0.488699	2361.06	886.213	1301.61	876.365	430.439	331.782	237.153	268.845	6693.46	2353.8	283.5	958.7	31.2	1150.3	303.6	889.7	937.3	223.4	41.6	463.2	17.6	359.7	255.8
12980	5260.42	12980	2ul10	6	Brijuni	Bri M44-14-16-10	14-16	16	16	20	Timoclea ovata				NA	NA	NA	0.285314	0.120208	0.563147	0.234659	0.0952844	0.150653	0.109331	0.363884	0.193458	879.178	472.329	206.849	490.594	205.753	136.712	107.489	137.26	2636.16	749	213.7	461.7	55.5	144.9	81.6	256.7	435.1	219	102.1	205.7	19.6	130.1	106.1
12981	587.927	12981	2ul10	6	Brijuni	Bri M44-14-16-11	14-16	16	16	20	Timoclea ovata				NA	NA	NA	0.148221	0.0450258	0.333972	0.0646005	0.0213876	0.0416507	0.0196078	0.0861845	0.425686	1730.09	728.86	855.614	714.123	343.509	239.123	191.579	220	5022.89	1717.7	254.6	795.1	35.8	731.2	244.2	697.7	764.7	228	49.4	383.4	8.2	261.7	214.2
12982	219.626	12982	2ul10	6	Brijuni	Bri M44-16-18-01	16-18	18	20	20	Timoclea ovata				NA	NA	NA	0.111997	0.0307594	0.229506	0.0469976	0.0198965	0.0298607	0.0169875	0.0744311	0.512694	2256.61	1062.86	1279.21	1008.63	518.077	382.58	295.152	329.745	7132.87	2469.7	276.6	1254.9	38.6	1266.2	290.6	1113.2	1172.4	243.4	55.1	618.2	12.3	452.1	353.2
12983	614.183	12983	2ul10	6	Brijuni	Bri M44-16-18-02	16-18	18	20	20	Timoclea ovata				NA	NA	NA	0.149809	0.0462546	0.380506	0.0656696	0.0205392	0.0461939	0.0233281	0.090301	0.44788	1299.96	425.468	699.043	515.938	198.502	133.833	109.53	135.664	3517.94	1358.4	203.5	488.6	22.6	608.4	231.5	540	581.7	240.3	38.2	233.7	4.8	153.7	128.6
12984	1738.14	12984	2ul10	6	Brijuni	Bri M44-16-18-03	16-18	18	20	20	Timoclea ovata				NA	NA	NA	0.204221	0.0829876	0.431818	0.117406	0.020345	0.0623367	0.0507614	0.221352	0.270371	1931.19	760.411	620.823	840.017	395.373	243.873	212.853	253.899	5258.44	1871.5	382.2	819.4	68	506	218.5	690.6	877.3	233.4	103	452.2	9.2	267.9	236.4
12985	3341.13	12985	2ul10	6	Brijuni	Bri M44-16-18-04	16-18	18	20	20	Timoclea ovata				NA	NA	NA	0.247463	0.0767324	0.555636	0.143998	0.0468614	0.0870345	0.0485788	0.142483	0.262747	1756.25	736.696	575.446	703.661	323.125	216.339	181.161	194.732	4687.41	1576.8	390.2	766.3	58.8	414.3	230.2	554.2	688.9	224	99.2	345.7	16.2	222.9	193.5
12986	3414.77	12986	2ul10	6	Brijuni	Bri M44-16-18-05	16-18	18	20	20	Timoclea ovata				NA	NA	NA	0.248961	0.09679	0.547652	0.189468	0.0690528	0.112903	0.0682303	0.104891	0.227868	1131.83	630.603	319.586	618.927	278.437	194.915	141.525	161.676	3477.5	962.4	239.6	610.6	59.1	219.3	120.1	376.5	552.6	212.4	104.7	276.6	19.1	186	140.7
12987	657.766	12987	2ul10	6	Brijuni	Bri M44-16-18-06	16-18	18	20	20	Timoclea ovata				NA	NA	NA	0.152726	0.0458015	0.355712	0.0559836	0.0259907	0.0628309	0.0300097	0.099221	0.388412	1564.36	740.541	714.611	868.243	336.74	254.307	179.73	226.436	4884.97	1606.8	245.4	838.4	38.4	624.1	222	747.7	973.5	236.8	54.5	388.6	10.1	283.3	206.6
12988	303.657	12988	2ul10	6	Brijuni	Bri M44-16-18-07	16-18	18	20	20	Timoclea ovata				NA	NA	NA	0.122588	0.0320056	0.2747	0.0419822	0.0204718	0.0286093	0.0163308	0.0765983	0.471923	2769.01	1140.07	1483.83	1082.47	508.402	377.173	284.119	346.77	7991.84	2539.4	311.3	1137.3	36.4	1198.4	329.2	976.4	1069.5	205.9	44.9	512.9	10.5	377.5	287.8
10773	588.358	10773A-2	2ul10	6	Brijuni	Bri M44-18-20-001	18-20	20	20	20	Timoclea ovata				NA	NA	NA	0.148331	0.0339896	0.295007	0.0662343	0.0205371	0.0533292	0.0521739	0.0697497	0.499906	4873.34	1581.67	2747.39	1368.82	743.844	598.317	450.133	495.837	12859.3	4791.3	710.7	1727	58.7	2395.2	706.6	1632.9	1449.4	225.8	96	822.9	16.9	641.3	483
10773	1988.34	10773B	2ul10	6	Brijuni	Bri M44-18-20-002	18-20	20	20	20	Timoclea ovata				NA	NA	NA	0.213	0.097	0.375	0.152	0.041	0.084	0.175	0.085	0.3	2107	1050	614	1073	518	322	296	315	6295	15599	3327	8596	834	4012	1506	7767	8374	1797	1270	4473	182	2666	2264
10773	497.691	10773C	2ul10	6	Brijuni	Bri M44-18-20-003	18-20	20	20	20	Timoclea ovata				NA	NA	NA	0.141	0.032	0.295	0.047	0.018	0.037	0.039	0.068	0.5	4791	1945	2747	1688	796	722	490	613	13792	39079	5507	17531	564	19738	5821	18732	15005	1861	699	7274	132	6480	4391
10773	750.459	10773D	2ul10	6	Brijuni	Bri M44-18-20-004	18-20	20	20	20	Timoclea ovata				NA	NA	NA	0.16	0.038	0.361	0.056	0.025	0.049	0.043	0.086	0.5	3543	1449	1884	1418	664	544	398	486	10386	28087	4484	12827	491	12726	4591	16197	12349	1839	686	5955	150	4773	3510
10773	5255.47	10773E	2ul10	6	Brijuni	Bri M44-18-20-005	18-20	20	20	20	Timoclea ovata				NA	NA	NA	0.284	0.103	0.59	0.182	0.072	0.144	0.239	0.241	0.2	1448	714	400	689	328	222	200	211	4213	10361	2938	5941	612	2313	1364	4242	5355	1837	977	2810	203	1779	1486
10773	214.175	10773F	2ul10	6	Brijuni	Bri M44-18-20-006	18-20	20	20	20	Timoclea ovata				NA	NA	NA	0.111	0.029	0.229	0.032	0.016	0.046	0.032	0.088	0.5	3183	1276	1877	1348	601	487	331	427	9532	28404	3165	12301	354	15144	3475	13740	12947	1983	419	5871	94	4622	3179
10773	407.563	10773G	2ul10	6	Brijuni	Bri M44-18-20-007	18-20	20	20	20	Timoclea ovata				NA	NA	NA	0.134	0.041	0.309	0.051	0.017	0.056	0.033	0.116	0.5	1666	682	910	780	324	239	175	232	5009	13731	1841	6127	252	6497	2010	8198	6937	1870	355	2981	51	2117	1583
10773	306.045	10773H	2ul10	6	Brijuni	Bri M44-18-20-008	18-20	20	20	20	Timoclea ovata				NA	NA	NA	0.124	0.04	0.273	0.053	0.017	0.052	0.044	0.114	0.5	1952	769	1030	814	367	259	196	243	5629	16287	2020	6935	277	7591	2071	7427	7250	1876	387	3382	58	2310	1757
10773	567.388	10773I	2ul10	6	Brijuni	Bri M44-18-20-009	18-20	20	20	20	Timoclea ovata				NA	NA	NA	0.146	0.034	0.323	0.047	0.018	0.043	0.055	0.086	0.5	3719	1455	2200	1400	681	556	414	508	10933	30327	4422	13152	443	15539	5011	17957	12487	1869	590	6254	112	4983	3666
10774	573	10774A-2	2ul10	6	Brijuni	Bri M44-20-25-001	20-25	25	25	30	Timoclea ovata				573	486	685	0.154641	0.0406333	0.367001	0.0713166	0.021973	0.0384085	0.027361	0.067286	0.386023	3745.1	1270.12	1711.59	1343.57	576.657	386.062	298.589	363.489	9695.17	3793.3	586.6	1427.4	58	1464.3	537.4	1254.8	1466.7	233.9	104.6	659.9	14.5	434.8	339.9
10774	563.756	10774B-2	2ul10	6	Brijuni	Bri M44-20-25-002	20-25	25	25	30	Timoclea ovata				NA	NA	NA	0.146735	0.0286657	0.281972	0.041405	0.0166913	0.0290344	0.0130208	0.0559836	0.529679	6240.52	2154.64	3695.29	1905.66	952.484	817.538	604.924	710.497	17081.6	6299.1	924.3	2424.5	69.5	3336.5	940.8	2392.9	2118.1	231.5	87.7	1084.4	18.1	919.6	691.2
10774	437.014	10774C-2	2ul10	6	Brijuni	Bri M44-20-25-003	20-25	25	25	30	Timoclea ovata				NA	NA	NA	0.135591	0.0297926	0.252716	0.0594007	0.0359862	0.0435432	0.0697771	0.0592831	0.535132	5871.72	2280.26	3466.23	1900.83	1043.66	912.68	673.377	744.314	16893.1	5933.3	804.5	2540.9	75.7	3175.1	802.4	2167.6	2058.9	229.5	122.3	1156	41.6	1003.6	722.3
10774	558	10774D	2ul10	6	Brijuni	Bri M44-20-25-004	20-25	25	25	30	Timoclea ovata				558	459	681	0.16	0.042	0.379	0.055	0.021	0.049	0.049	0.09	0.4	4677	1854	2427	1879	861	691	491	560	13440	33478	5354	14779	615	14613	5542	14339	14792	1661	811	7002	145	5465	3890
10774	2080	10774E-2	2ul10	6	Brijuni	Bri M44-20-25-005	20-25	25	25	30	Timoclea ovata				2080	1922	2236	0.205944	0.0642417	0.533449	0.117093	0.0376166	0.0637855	0.0354711	0.181065	0.269269	3858.57	1484.07	1321.16	1430.36	644.185	429.986	340.869	399.72	9908.92	3425.2	705.4	1492.8	95.9	922.3	492	990.7	1370.7	214.1	160.5	664.6	25	432.7	352.4
10774	1248.13	10774F	2ul10	6	Brijuni	Bri M44-20-25-006	20-25	25	25	30	Timoclea ovata				NA	NA	NA	0.185	0.061	0.444	0.097	0.034	0.074	0.087	0.09	0.3	1557	751	556	939	380	253	188	225	4850	12472	2302	6715	413	3652	1623	6072	8122	1898	789	3488	117	2237	1646
10774	358.466	10774G	2ul10	6	Brijuni	Bri M44-20-25-007	20-25	25	25	30	Timoclea ovata				NA	NA	NA	0.129	0.043	0.284	0.056	0.018	0.037	0.055	0.09	0.5	3874	1529	2019	1455	691	540	389	490	10988	31488	4049	13453	573	14422	4095	13416	12639	1834	707	6226	110	4780	3381
10774	14.467	10774H	2ul10	6	Brijuni	Bri M44-20-25-008	20-25	25	25	30	Timoclea ovata				NA	NA	NA	0.057	0.024	0.055	0.042	0.014	0.036	0.034	0.098	0.6	3410	1441	2039	1420	703	544	417	525	10500	30218	1720	13189	311	18104	999	16366	12767	1873	532	6497	88	4920	3781
10774	3868.53	10774I	2ul10	6	Brijuni	Bri M44-20-25-009	20-25	25	25	30	Timoclea ovata				NA	NA	NA	0.258	0.106	0.578	0.203	0.076	0.141	0.326	0.24	0.2	1519	612	397	647	309	183	196	189	4051	11439	2947	5243	554	2381	1375	3761	5090	1894	1034	2722	207	1518	1399
10774	3963.53	10774J	2ul10	6	Brijuni	Bri M44-20-25-010	20-25	25	25	30	Timoclea ovata				NA	NA	NA	0.259	0.083	0.578	0.157	0.05	0.1	0.079	0.105	0.3	1448	754	471	736	319	225	172	197	4324	10933	2826	6621	547	2839	1640	4836	6045	1901	951	2891	145	1948	1515
10774	3199.1	10774K	2ul10	6	Brijuni	Bri M44-20-25-011	20-25	25	25	30	Timoclea ovata				NA	NA	NA	0.244	0.099	0.414	0.193	0.058	0.107	0.302	0.191	0.3	1422	714	427	804	400	237	253	255	4510	10439	2542	5932	589	2756	1140	4819	6150	1826	1189	3451	201	1958	1772
10774	3302.95	10774L	2ul10	6	Brijuni	Bri M44-20-25-012	20-25	25	25	30	Timoclea ovata				NA	NA	NA	0.247	0.099	0.479	0.166	0.053	0.101	0.307	0.158	0.2	1711	694	396	781	397	267	242	264	4752	12793	3165	5894	582	2495	1195	4011	6243	1865	1039	3516	187	2261	1723
10774	2825.54	10774M	2ul10	6	Brijuni	Bri M44-20-25-013	20-25	25	25	30	Timoclea ovata				NA	NA	NA	0.235	0.074	0.544	0.119	0.048	0.104	0.073	0.15	0.3	1526	727	548	793	356	260	194	221	4624	11608	2723	6360	469	3334	1813	5041	6659	1879	790	3189	152	2212	1695
10774	2202.66	10774N	2ul10	6	Brijuni	Bri M44-20-25-014	20-25	25	25	30	Timoclea ovata				NA	NA	NA	0.219	0.068	0.453	0.106	0.04	0.088	0.08	0.149	0.3	1567	765	578	756	327	235	182	221	4632	11751	2576	6550	445	3639	1648	5286	6256	1829	661	2878	114	1971	1540
10774	2624.57	10774O	2ul10	6	Brijuni	Bri M44-20-25-015	20-25	25	25	30	Timoclea ovata				NA	NA	NA	0.231	0.078	0.48	0.132	0.042	0.104	0.256	0.18	0.2	1374	621	407	611	265	175	160	171	3785	10701	2477	5528	429	2638	1268	4142	5176	1918	682	2440	102	1525	1221
10774	4006.35	10774P	2ul10	6	Brijuni	Bri M44-20-25-016	20-25	25	25	30	Timoclea ovata				NA	NA	NA	0.262	0.077	0.584	0.134	0.051	0.09	0.12	0.173	0.3	2317	1033	780	1085	467	357	273	299	6611	17307	4540	9042	697	4640	2710	6818	9020	1886	1206	4193	213	3085	2296
10774	3767.17	10774Q	2ul10	6	Brijuni	Bri M44-20-25-017	20-25	25	25	30	Timoclea ovata				NA	NA	NA	0.256	0.071	0.579	0.123	0.05	0.097	0.164	0.163	0.3	1810	835	626	846	352	270	223	250	5213	13127	3364	7106	505	3613	2092	5299	6867	1822	843	3056	152	2244	1748
10774	2903.22	10774R	2ul10	6	Brijuni	Bri M44-20-25-018	20-25	25	25	30	Timoclea ovata				NA	NA	NA	0.237	0.077	0.603	0.123	0.044	0.102	0.138	0.189	0.3	1362	590	496	628	261	174	143	166	3821	15015	3552	7468	575	4218	2543	5853	7625	2726	941	3405	151	2151	1716
10774	4887.07	10774S	2ul10	6	Brijuni	Bri M44-20-25-019	20-25	25	25	30	Timoclea ovata				NA	NA	NA	0.277	0.083	0.619	0.153	0.038	0.102	0.074	0.194	0.3	1637	776	550	751	318	231	179	226	4668	12415	3439	6937	577	3293	2037	5679	6312	1938	967	2966	114	2030	1615
10769	287.77	10769A	2ul10	6	Brijuni	Bri M44-2-4-001	2-4	4	4	10	Timoclea ovata				NA	NA	NA	0.122	0.034	0.262	0.047	0.022	0.05	0.103	0.098	0.5	4042	1418	2129	1286	573	447	354	429	10677	33364	4075	12700	435	15617	4098	14005	11371	1852	536	5189	116	3939	2970
10769	30.6252	10769B	2ul10	6	Brijuni	Bri M44-2-4-002	2-4	4	4	10	Timoclea ovata				NA	NA	NA	0.068	0.03	0.086	0.039	0.023	0.041	0.079	0.108	0.6	4130	1541	2372	1497	725	551	428	515	11759	37100	2517	14353	429	20960	1792	15472	13822	1919	542	6800	159	5079	3804
10769	5.03788	10769C	2ul10	6	Brijuni	Bri M44-2-4-003	2-4	4	4	10	Timoclea ovata				NA	NA	NA	0.046	0.022	0.028	0.033	0.014	0.034	0.058	0.096	0.6	4545	1737	2765	1769	851	649	489	593	13399	40480	1843	15824	346	25059	690	16658	15943	1862	532	7813	107	5846	4306
10775	1972.57	10775A	2ul10	6	Brijuni	Bri M44-30-35-001	30-35	35	35	40	Timoclea ovata				NA	NA	NA	0.212	0.057	0.477	0.087	0.028	0.06	0.059	0.129	0.3	3435	1536	1416	1298	554	488	341	410	9479	26608	5648	13654	773	9004	4299	11938	11214	1878	979	5060	141	4323	3026
10775	4202.38	10775B	2ul10	6	Brijuni	Bri M44-30-35-002	30-35	35	35	40	Timoclea ovata				NA	NA	NA	0.265	0.089	0.596	0.17	0.059	0.122	0.157	0.219	0.3	1582	745	509	736	336	238	203	227	4576	12105	3202	6614	592	3086	1839	4972	6086	1936	1033	3076	181	2053	1700
10775	4118.44	10775C	2ul10	6	Brijuni	Bri M44-30-35-003	30-35	35	35	40	Timoclea ovata				NA	NA	NA	0.265	0.073	0.572	0.133	0.045	0.088	0.091	0.142	0.3	2294	1084	813	1044	487	389	272	330	6713	16868	4476	9400	683	4810	2751	7313	8576	1861	1137	4337	197	3331	2318
10775	1847.37	10775P-2	2ul10	6	Brijuni	Bri M44-30-35-004	30-35	35	35	40	Timoclea ovata			replicate	NA	NA	NA	0.208678	0.0610119	0.496174	0.110544	0.0355311	0.0647059	0.0338639	0.0924933	0.320452	2891.11	1214.19	1146.83	1071.14	534.91	393.851	288.836	308.42	7849.29	2528.3	527.6	1209.6	73.8	810.2	402	787.2	1019.5	211.4	112.7	546	19.4	391	295.3
10775	3357.98	10775E	2ul10	6	Brijuni	Bri M44-30-35-005	30-35	35	35	40	Timoclea ovata				NA	NA	NA	0.249	0.093	0.542	0.184	0.064	0.112	0.279	0.135	0.2	1279	622	348	745	280	199	172	170	3815	9747	2430	5415	503	2150	1165	3770	5990	1904	1103	2506	161	1703	1278
10775	439.325	10775F	2ul10	6	Brijuni	Bri M44-30-35-006	30-35	35	35	40	Timoclea ovata				NA	NA	NA	0.137	0.038	0.298	0.052	0.012	0.037	0.041	0.091	0.5	3583	1345	2025	1328	582	478	361	433	10135	27397	3750	11263	427	13561	4042	11977	10972	1739	575	5001	60	4002	3016
10775	2967.13	10775G	2ul10	6	Brijuni	Bri M44-30-35-007	30-35	35	35	40	Timoclea ovata				NA	NA	NA	0.24	0.076	0.532	0.126	0.042	0.098	0.07	0.102	0.3	1471	681	496	608	283	197	153	177	4065	11341	2720	6051	458	3093	1645	5193	5155	1911	652	2595	108	1711	1366
10775	4644.8	10775I	2ul10	6	Brijuni	Bri M44-30-35-009	30-35	35	35	40	Timoclea ovata				NA	NA	NA	0.274	0.107	0.531	0.191	0.048	0.12	0.217	0.209	0.2	1910	823	484	873	426	253	246	259	5273	13669	3741	6778	722	2881	1529	6107	6683	1823	1274	3707	179	2055	1840
10775	2949.91	10775J	2ul10	6	Brijuni	Bri M44-30-35-010	30-35	35	35	40	Timoclea ovata				NA	NA	NA	0.24	0.079	0.549	0.128	0.044	0.09	0.127	0.094	0.3	3140	1461	1008	1255	620	422	363	374	8645	19380	4652	10363	818	4980	2736	7123	8514	1531	1092	4550	198	2964	2467
10775	3094.54	10775K	2ul10	6	Brijuni	Bri M44-30-35-011	30-35	35	35	40	Timoclea ovata			average of replicates	NA	NA	NA	0.2415	0.0755	0.5605	0.129	0.043	0.093	0.083	0.1295	0.3	1962.5	902	746.5	946	429	316	241.5	285.5	5828.5	14959	3571	7920	596.5	4545	2500	6495.5	7922	1888	1006	3894.5	159	2740	2106.5
10775	1577	10775L	2ul10	6	Brijuni	Bri M44-30-35-012	30-35	35	35	40	Timoclea ovata				1577	1435	1736	0.206	0.063	0.533	0.096	0.031	0.079	0.065	0.136	0.3	2117	931	828	970	461	276	231	269	6084	16595	3424	8278	525	5109	2724	7356	8367	1891	806	4224	130	2422	2053
10775	2100.9	10775M	2ul10	6	Brijuni	Bri M44-30-35-013	30-35	35	35	40	Timoclea ovata				NA	NA	NA	0.217	0.066	0.538	0.103	0.04	0.071	0.068	0.078	0.3	3311	1256	1364	1200	572	410	310	344	8768	22639	4922	9810	643	7382	3974	8286	9059	1665	930	4579	183	3190	2418
10775	1973.72	10775N	2ul10	6	Brijuni	Bri M44-30-35-014	30-35	35	35	40	Timoclea ovata				NA	NA	NA	0.213	0.059	0.526	0.088	0.038	0.071	0.062	0.093	0.3	2262	974	922	1026	455	335	248	282	6505	18042	3834.9	8893.4	527.5	5846.1	3077.7	7770.3	9120.4	1934.7	802	4244.2	160.6	3030.5	2263.5
10775	4433.5	10775O	2ul10	6	Brijuni	Bri M44-30-35-015	30-35	35	35	40	Timoclea ovata				NA	NA	NA	0.27	0.098	0.6	0.198	0.055	0.105	0.166	0.095	0.3	5164	2257	1642	2206	996	684	592	620	14160	34651	9346	17517	1716	8743	5245	12248	15687	1704	3106	8042	443	5272	4323
10775	1459.15	10775Q	2ul10	6	Brijuni	Bri M44-30-35-017	30-35	35	35	40	Timoclea ovata				NA	NA	NA	0.194	0.058	0.439	0.089	0.029	0.062	0.069	0.108	0.3	2705	1219	1092	1205	556	409	327	379	7893	22200	4301	11289	658	7435	3262	9884	10840	1959	963	5298	154	3774	2996
10775	912.415	10775S	2ul10	6	Brijuni	Bri M44-30-35-019	30-35	35	35	40	Timoclea ovata				NA	NA	NA	0.169	0.053	0.41	0.074	0.025	0.068	0.074	0.098	0.4	1293	550	624	620	241	179	128	157	3791	10203	1724	4815	256	4086	1676	4933	5321	1845	396	2171	53	1543	1101
10775	3398.93	10775T	2ul10	6	Brijuni	Bri M44-30-35-020	30-35	35	35	40	Timoclea ovata				NA	NA	NA	0.25	0.079	0.589	0.142	0.058	0.105	0.093	0.184	0.3	1716	802	587	872	363	272	200	239	5051	12534	3130	6781	536	3374	1986	4975	6967	1825	992	3134	183	2244	1666
10775	3974.36	10775U	2ul10	6	Brijuni	Bri M44-30-35-021	30-35	35	35	40	Timoclea ovata				NA	NA	NA	0.261	0.077	0.591	0.127	0.049	0.097	0.161	0.07	0.3	2479	1169	816	1094	532	393	325	322	7131	18234	4751	10063	776	4754	2808	6941	9002	1854	1143	4704	232	3323	2600
10775	5156.54	10775V	2ul10	6	Brijuni	Bri M44-30-35-022	30-35	35	35	40	Timoclea ovata				NA	NA	NA	0.283	0.085	0.623	0.158	0.048	0.105	0.107	0.166	0.3	2430	1010	791	963	478	341	263	286	6563	17185	4868	8452	719	4426	2755	6670	7547	1815	1196	4139	200	2804	2156
10775	1507.43	10775W	2ul10	6	Brijuni	Bri M44-30-35-023	30-35	35	35	40	Timoclea ovata				NA	NA	NA	0.195	0.044	0.475	0.064	0.016	0.053	0.036	0.051	0.4	2762	1207	1426	1139	544	455	327	388	8248	21658.3	4231.9	10840.3	475.5	9059.2	4304.8	11686.6	10042.2	1874.9	638.4	5015.2	80.8	4055.2	2961.4
10775	1649.72	10775X	2ul10	6	Brijuni	Bri M44-30-35-024	30-35	35	35	40	Timoclea ovata				NA	NA	NA	0.2	0.062	0.498	0.101	0.042	0.081	0.083	0.073	0.3	1495	721	608	769	312	233	176	202	4517	11621	2324	6335	391	3786	1885	5013	6511	1865	659	2793	116	2011	1520
10775	1430.11	10775Y	2ul10	6	Brijuni	Bri M44-30-35-025	30-35	35	35	40	Timoclea ovata				NA	NA	NA	0.192	0.053	0.487	0.08	0.034	0.073	0.067	0.126	0.4	2659	1124	1224	1268	528	412	301	344	7859	20881	3999	9991	527	7701	3753	8708	10992	1871	875	4775	162	3590	2635
10775	2142.71	10775Z	2ul10	6	Brijuni	Bri M44-30-35-026	30-35	35	35	40	Timoclea ovata				NA	NA	NA	0.218	0.071	0.534	0.114	0.042	0.087	0.042	0.113	0.3	1508	678	558	688	279	207	145	173	4236	11614.5	2529.9	5935.3	419.7	3409.1	1821.8	4762.7	5793.7	1875.5	662.2	2508.7	105.5	1789.5	1301.9
10775	1821.07	10775AA	2ul10	6	Brijuni	Bri M44-30-35-027	30-35	35	35	40	Timoclea ovata				NA	NA	NA	0.208	0.071	0.518	0.108	0.036	0.086	0.102	0.079	0.3	1212	571	433	625	252	169	133	152	3547	9268	1925	4924	350	2631	1364	3984	5207	1847	560	2243	80	1437	1117
10775	1290.9	10775AB	2ul10	6	Brijuni	Bri M44-30-35-028	30-35	35	35	40	Timoclea ovata				NA	NA	NA	0.187	0.052	0.445	0.077	0.033	0.062	0.059	0.088	0.4	2855	1101	1341	1018	471	368	281	313	7749	21077	3932	9168	475	8129	3617	8187	8283	1752	635	3997	130	3037	2321
10775	1578.38	10775AC	2ul10	6	Brijuni	Bri M44-30-35-029	30-35	35	35	40	Timoclea ovata				NA	NA	NA	0.198	0.063	0.476	0.103	0.035	0.078	0.15	0.129	0.3	2351	1051	937	1079	514	343	303	313	6892	17976	3553	9053	573	5810	2768	7321	8957	1831	919	4551	159	2916	2413
10775	3546.35	10775AD	2ul10	6	Brijuni	Bri M44-30-35-030	30-35	35	35	40	Timoclea ovata				NA	NA	NA	0.251	0.09	0.544	0.164	0.064	0.109	0.134	0.19	0.2	1700	799	504	840	362	245	219	241	4910	12432	3120	6704	603	2985	1625	5145	6601	1830	1085	3112	200	2023	1763
10770	35.7187	10770A	2ul10	6	Brijuni	Bri M44-4-6-001	4-6	6	8	10	Timoclea ovata				NA	NA	NA	0.07	0.025	0.106	0.034	0.008	0.033	0.061	0.114	0.6	6256	2213	3777	1928	983	832	597	700	17287	55643	3916	20546	518	32515	3444	20794	17749	1904	606	9283	78	7668	5358
10770	NA	10770B	2ul10	6	Brijuni	Bri M44-4-6-002	4-6	6	8	10	Timoclea ovata	outlier	slight outlier in conc.plot	average of replicates	NA	NA	NA	0.0705	0.0305	0.0715	0.0395	0.0145	0.0265	0.067	0.057	0.5	3120	2013	1646.5	1898.5	851	1210	1176	1614	13528.5	30962.5	2173.5	20750.5	627.5	16317.5	1167.5	20295.5	19399.5	2126.5	766	8921	127	12518	11702.5
10770	14.3251	10770C	2ul10	6	Brijuni	Bri M44-4-6-003	4-6	6	8	10	Timoclea ovata				NA	NA	NA	0.057	0.024	0.063	0.041	0.013	0.037	0.067	0.106	0.6	3739	1387	2116	1487	696	486	378	449	10739	32068	1827	12269	300	18041	1143	12558	12950	1813	528	6229	82	4248	3210
10770	2497.18	10770D	2ul10	6	Brijuni	Bri M44-4-6-004	4-6	6	8	10	Timoclea ovata				NA	NA	NA	0.228	0.087	0.483	0.126	0.052	0.099	0.153	0.161	0.2	1721	760	515	847	357	235	208	233	4876	14055	3208	7017	609	3483	1684	5655	7548	2007	951	3403	177	2143	1809
10770	46.2071	10770E	2ul10	6	Brijuni	Bri M44-4-6-005	4-6	6	8	10	Timoclea ovata				NA	NA	NA	0.075	0.029	0.12	0.042	0.008	0.034	0.047	0.124	0.5	1940	836	1041	895	355	276	201	252	5798	16643	1245	7496	214	8572	1026	7011	7919	1844	336	3244	28	2465	1773
10770	374.062	10770F	2ul10	6	Brijuni	Bri M44-4-6-006	4-6	6	8	10	Timoclea ovata				NA	NA	NA	0.131	0.039	0.264	0.053	0.023	0.047	0.145	0.115	0.4	2689	1101	1251	1070	522	349	310	339	7630	23096	3036	10300	397	9622	2536	9602	9870	1944	527	4956	116	3243	2631
10770	33.5329	10770G	2ul10	6	Brijuni	Bri M44-4-6-007	4-6	6	8	10	Timoclea ovata				NA	NA	NA	0.069	0.028	0.085	0.037	0.026	0.043	0.094	0.082	0.6	2791	1089	1601	1266	554	435	334	394	8464	24809	1710	10066	277	14012	1196	14479	11599	1900	433	5127	134	3963	2896
10770	128.358	10770H	2ul10	6	Brijuni	Bri M44-4-6-008	4-6	6	8	10	Timoclea ovata				NA	NA	NA	0.097	0.037	0.17	0.046	0.021	0.065	0.062	0.201	0.5	1099	449	580	496	186	143	105	150	3208	7519	731	3249	119	3721	632	3500	3559	1501	163	1365	29	1008	742
10776	2709.6	10776A	2ul10	6	Brijuni	Bri M44-50-55-001	50-55	55	55	60	Timoclea ovata				NA	NA	NA	0.233	0.07	0.517	0.098	0.047	0.062	0.082	0.055	0.3	3850	1697	1401	1499	814	581	447	473	10761	29386	6860	14935	1040	8693	4499	11064	12862	1883	1255	7320	345	5149	3885
10776	1934.89	10776B	2ul10	6	Brijuni	Bri M44-50-55-002	50-55	55	55	60	Timoclea ovata				NA	NA	NA	0.21	0.095	0.411	0.142	0.036	0.088	0.207	0.069	0.2	2769	1282	750	1243	703	421	426	380	7973	21141	4444	10821	1023	4914	2020	7818	10059	1848	1427	6273	224	3573	3258
10776	3555.86	10776C	2ul10	6	Brijuni	Bri M44-50-55-003	50-55	55	55	60	Timoclea ovata				NA	NA	NA	0.252	0.063	0.561	0.094	0.033	0.075	0.063	0.11	0.3	3282	1615	1376	1393	681	571	451	511	9880	24401	6140	14142	886	8204	4603	12365	11841	1861	1116	6134	203	4943	3947
10776	1870.08	10776D	2ul10	6	Brijuni	Bri M44-50-55-004	50-55	55	55	60	Timoclea ovata				NA	NA	NA	0.209	0.073	0.504	0.12	0.037	0.084	0.102	0.136	0.3	1458	676	525	803	391	212	184	224	4473	10884	2276	5685	414	3150	1586	4812	6470	1805	776	3402	126	1764	1507
10776	3423.23	10776E	2ul10	6	Brijuni	Bri M44-50-55-005	50-55	55	55	60	Timoclea ovata				NA	NA	NA	0.251	0.066	0.576	0.117	0.039	0.079	0.057	0.096	0.3	2552	1036	1083	961	505	367	294	317	7114	19514.8	4896	9296.7	617.9	6573.2	3785.9	8934.4	8232.1	1913.4	959.2	4651.1	182.8	3254.9	2656.6
10776	2548.12	10776F	2ul10	6	Brijuni	Bri M44-50-55-006	50-55	55	55	60	Timoclea ovata				NA	NA	NA	0.229	0.072	0.533	0.129	0.032	0.082	0.089	0.139	0.3	2217	946	786	1025	489	315	265	308	6350	18072	4131	8836	640	5138	2740	7295	9093	2003	1173	4741	153	2916	2439
10776	3280.86	10776G	2ul10	6	Brijuni	Bri M44-50-55-007	50-55	55	55	60	Timoclea ovata				NA	NA	NA	0.246	0.091	0.527	0.153	0.047	0.1	0.126	0.082	0.3	2293	1132	710	1081	509	339	292	297	6653	16122	3974	9092	823	4076	2146	6573	8216	1753	1258	4265	199	2697	2270
10776	2198.63	10776H	2ul10	6	Brijuni	Bri M44-50-55-008	50-55	55	55	60	Timoclea ovata				NA	NA	NA	0.219	0.075	0.513	0.12	0.04	0.09	0.112	0.095	0.3	2005	972	765	971	473	328	267	281	6063	14796	3234	8131	611	4548	2333	6328	7800	1799	936	4093	162	2706	2161
10776	2177.99	10776I	2ul10	6	Brijuni	Bri M44-50-55-009	50-55	55	55	60	Timoclea ovata				NA	NA	NA	0.218	0.076	0.511	0.111	0.058	0.102	0.256	0.121	0.2	1959	785	600	823	294	227	179	216	5083	14747	3209	6686	510	3641	1859	5814	6793	1833	753	2547	147	1888	1304
10776	2725.48	10776J	2ul10	6	Brijuni	Bri M44-50-55-010	50-55	55	55	60	Timoclea ovata			average of replicates	NA	NA	NA	0.233	0.0815	0.515	0.141	0.039	0.0865	0.172	0.145	0.3	2421.5	1070.5	796	1005.5	496.5	332.5	289	306	6717.5	17965	4187	9057.5	736.5	4807	2476.5	6624	8063	1830.5	1138	4373.5	169.5	2801	2257
10776	2858.41	10776K	2ul10	6	Brijuni	Bri M44-50-55-011	50-55	55	55	60	Timoclea ovata				NA	NA	NA	0.236	0.061	0.551	0.098	0.038	0.067	0.047	0.061	0.3	2236	976	943	982	461	364	256	298	6515	16966.3	3996.3	8616.5	528.9	5697.8	3139.7	8179.3	8387.6	1875	822.1	4162.8	156.4	3196.8	2295.2
10776	4610.99	10776L	2ul10	6	Brijuni	Bri M44-50-55-012	50-55	55	55	60	Timoclea ovata			average of replicates	NA	NA	NA	0.272	0.0875	0.593	0.1715	0.048	0.1015	0.0805	0.1495	0.3	1860	1003	650	955	443	316.5	252.5	287.5	5766.5	14184	3859	8950	781	3959	2347	6307	7906	1940.5	1357.5	4105	195	2789.5	2263
10776	2513.45	10776M	2ul10	6	Brijuni	Bri M44-50-55-013	50-55	55	55	60	Timoclea ovata				NA	NA	NA	0.227	0.059	0.535	0.097	0.027	0.071	0.059	0.084	0.3	2252	1007	984	1076	486	388	276	328	6796	17081.8	3880.7	8845.3	523.5	5965.7	3191.5	7789.1	9131.9	1861.6	886	4405.6	118.5	3367.5	2425.8
10776	3389.89	10776N	2ul10	6	Brijuni	Bri M44-50-55-014	50-55	55	55	60	Timoclea ovata				NA	NA	NA	0.251	0.074	0.544	0.13	0.041	0.09	0.175	0.141	0.3	2941	1357	1004	1205	653	467	417	429	8473	21587	5429	11602	859	5975	3252	8435	9795	1837	1276	5761	235	3936	3263
10776	3299.98	10776O	2ul10	6	Brijuni	Bri M44-50-55-015	50-55	55	55	60	Timoclea ovata				NA	NA	NA	0.247	0.077	0.578	0.136	0.043	0.092	0.093	0.09	0.3	1547	674	589	651	286	214	166	191	4317	16629.3	4107.4	8393.7	642.3	4999.5	2889.6	6526.9	7680	2680.6	1042.1	3678.2	157.8	2626.8	2032.7
10776	3905.56	10776P	2ul10	6	Brijuni	Bri M44-50-55-016	50-55	55	55	60	Timoclea ovata				NA	NA	NA	0.261	0.082	0.585	0.147	0.048	0.093	0.163	0.098	0.3	1625	841	523	748	353	270	217	234	4810	12090	3158	7290	601	3097	1811	5168	6118	1877	899	3164	151	2315	1749
10776	2362.62	10776Q	2ul10	6	Brijuni	Bri M44-50-55-017	50-55	55	55	60	Timoclea ovata				NA	NA	NA	0.223	0.06	0.532	0.092	0.044	0.079	0.082	0.09	0.3	2571	1098	1015	1181	530	414	291	350	7450	19685	4393	9702	584	6203	3302	8333	10125	1873	933	4753	208	3593	2520
10776	5127.65	10776R	2ul10	6	Brijuni	Bri M44-50-55-018	50-55	55	55	60	Timoclea ovata				NA	NA	NA	0.282	0.119	0.608	0.242	0.101	0.181	0.361	0.214	0.2	611	351	169	384	153	103	99	98	1967	4403	1244	2899	345	972	591	1879	2859	1850	692	1287	130	808	671
10776	2801.44	10776S	2ul10	6	Brijuni	Bri M44-50-55-019	50-55	55	55	60	Timoclea ovata				NA	NA	NA	0.235	0.06	0.589	0.102	0.033	0.08	0.058	0.072	0.3	2049	896	886	818	370	306	214	263	5801	15670.6	3685.7	7976.9	481.7	5266.9	3099.7	7509.4	7006.4	1889.1	716.8	3378.9	113.1	2676.3	1910.5
10776	3220.98	10776T	2ul10	6	Brijuni	Bri M44-50-55-020	50-55	55	55	60	Timoclea ovata				NA	NA	NA	0.246	0.086	0.533	0.147	0.049	0.105	0.178	0.091	0.2	1964	823	523	858	410	256	225	224	5283	14780.8	3642.3	7108	614	3200.5	1705.9	5662.1	7018.3	1876.3	1029.1	3672.6	178.2	2172.9	1793.2
10776	4056.96	10776U	2ul10	6	Brijuni	Bri M44-50-55-021	50-55	55	55	60	Timoclea ovata				NA	NA	NA	0.263	0.1	0.511	0.143	0.043	0.081	0.082	0.086	0.2	2141	991	603	989	461	317	262	300	6064	15344.7	4036	8153.1	818	3614.8	1846.2	6914	7830.9	1810.2	1123.2	3997.8	171.1	2652.9	2188.4
10776	2741.77	10776V	2ul10	6	Brijuni	Bri M44-50-55-022	50-55	55	55	60	Timoclea ovata				NA	NA	NA	0.234	0.089	0.473	0.134	0.044	0.091	0.221	0.128	0.3	2159	855	694	887	414	272	259	257	5797	15592.2	3645.4	7003.1	620.2	4196.1	1984.7	5830.6	6966.3	1782.2	936.3	3530.9	156.3	2222.2	1892.6
10776	3499.7	10776W	2ul10	6	Brijuni	Bri M44-50-55-023	50-55	55	55	60	Timoclea ovata				NA	NA	NA	0.25	0.066	0.59	0.114	0.041	0.084	0.056	0.08	0.3	2819	1128	1151	1148	535	392	295	327	7796	20046.5	5014	9405	617.5	6435	3795.4	8291.7	9159.6	1777.8	1041.9	4572.6	186.8	3215	2486.6
10776	4412	10776X	2ul10	6	Brijuni	Bri M44-50-55-024	50-55	55	55	60	Timoclea ovata				NA	NA	NA	0.269	0.09	0.579	0.158	0.049	0.101	0.111	0.141	0.2	1446	633	406	616	256	181	149	181	3868	10952.6	2941	5575.1	504.3	2469.4	1428.8	4590.4	5111.4	1921.6	809	2347.7	114.2	1577.4	1288.2
10776	3062.8	10776Y	2ul10	6	Brijuni	Bri M44-50-55-025	50-55	55	55	60	Timoclea ovata				NA	NA	NA	0.241	0.063	0.594	0.106	0.027	0.078	0.051	0.077	0.3	2138	863	889	941	403	306	213	255	6008	15905.6	3832.6	7496.3	469.1	5144.4	3058.2	6871.4	7854.9	1846.1	829.1	3620.5	99	2617.6	1872.4
10776	4686.5	10776Z	2ul10	6	Brijuni	Bri M44-50-55-026	50-55	55	55	60	Timoclea ovata				NA	NA	NA	0.276	0.104	0.576	0.238	0.082	0.152	0.089	0.172	0.3	757	438	245	502	194	142	104	121	2502	5483.4	1514.1	3671.4	380.1	1440.1	829.3	2817.1	3748.5	1849.1	890.5	1656.3	136	1138	880.1
10776	3633.15	10776AA	2ul10	6	Brijuni	Bri M44-50-55-027	50-55	55	55	60	Timoclea ovata				NA	NA	NA	0.257	0.09	0.557	0.172	0.05	0.11	0.058	0.162	0.3	1254	635	407	636	282	197	159	195	3764	9215.2	2372.5	5385.5	484.7	2414.4	1344.2	4482.4	5015.2	1848.2	861.1	2480	124.6	1637.4	1389.4
10776	4770.11	10776AB	2ul10	6	Brijuni	Bri M44-50-55-028	50-55	55	55	60	Timoclea ovata				NA	NA	NA	0.277	0.1	0.581	0.176	0.067	0.118	0.12	0.132	0.2	1298	653	336	614	259	185	147	173	3665	9518.9	2632.6	5557.8	557.1	1989.5	1155.9	4282.4	4884.1	1872.1	859.8	2269.3	152.2	1545.2	1229.2
10776	2274	10776AC	2ul10	6	Brijuni	Bri M44-50-55-029	50-55	55	55	60	Timoclea ovata				2274	2119	2401	0.24	0.07	0.536	0.112	0.037	0.076	0.054	0.074	0.3	3003	1260	1126	1157	594	450	343	391	8325	21933	5267.5	10661.7	750.7	6638.6	3558.6	8835.5	9420.1	1811.3	1059.6	5188.8	191.2	3786.7	2947.8
10776	5375.97	10776AD	2ul10	6	Brijuni	Bri M44-50-55-030	50-55	55	55	60	Timoclea ovata				NA	NA	NA	0.283	0.08	0.661	0.144	0.052	0.112	0.066	0.128	0.3	1806	759	609	795	344	265	194	230	5002	13443.9	3805.7	6706.5	539.1	3500.9	2314.5	5652.1	6634.8	1909.8	956	3118	162.9	2273.8	1735.9
12953	143.425	12953	2ul10	6	Brijuni	Bri M44-6-8-01	6-8	8	8	10	Timoclea ovata				NA	NA	NA	0.100358	0.0296846	0.201037	0.0389769	0.0173771	0.0241068	0.0203087	0.0891493	0.494575	3209.54	1186.19	1732.59	1332.26	616.03	391.122	309.741	351.5	9128.98	3548.3	356.1	1401.4	41.6	1754.9	352.8	1061.8	1559.9	243.3	60.8	736.6	12.8	464.6	369.3
12954	4296.39	12954B	2ul10	6	Brijuni	Bri M44-6-8-02	6-8	8	12	10	Timoclea ovata				NA	NA	NA	0.26758	0.0809249	0.58369	0.155698	0.0527983	0.0940982	0.0621737	0.159091	0.259585	1582.72	777.726	513.309	798.521	368.577	245.009	206.839	235.675	4728.37	1351	361.5	778.5	63	350.7	204.7	445	747.6	216.4	116.4	378.8	20	242.3	210.7
12955	1675.79	12955	2ul10	6	Brijuni	Bri M44-6-8-03	6-8	8	8	10	Timoclea ovata				NA	NA	NA	0.202314	0.0785763	0.427971	0.132859	0.0422586	0.0708416	0.0450237	0.223307	0.236522	2185.3	1030.47	613.881	916.057	476.057	310.39	253.552	319.014	6104.72	2212.9	447.7	1163.2	91.4	523.4	224	685.9	984.5	243.5	130.8	556.1	23.5	352.9	295.4
12956	276.348	12956	2ul10-4ul12	6	Brijuni	Bri M44-6-8-04	6-8	8	8	10	Timoclea ovata			average of replicates	NA	NA	NA	0.120224	0.0365755	0.226622	0.052187	0.0139887	0.0309485	0.0130945	0.0435632	0.532374	3215	1262.42	1875.12	1108.62	560.236	421.219	333.469	382.451	9158.53	17363	2146.75	7378.8	300.9	9398.75	2160.6	7080.05	6362.7	1188.95	342.35	3353.85	33.05	2468.25	1962.5
12957	11.4295	12957	2ul10	6	Brijuni	Bri M44-6-8-05	6-8	8	8	10	Timoclea ovata				NA	NA	NA	0.0540828	0.0219799	0.0545267	0.0400846	0.0224341	0.0175092	0.0146277	0.0913823	0.600783	2474.57	974.526	1487.3	951.713	440.871	332.608	246.03	304.232	7211.85	2912.2	157.5	1182.9	26	1749.6	95.4	1031.3	1135.1	248.1	45.5	534.9	12	405.5	300.8
12958	1595.6	12958	2ul10	6	Brijuni	Bri M44-6-8-06	6-8	8	8	10	Timoclea ovata				NA	NA	NA	0.197638	0.0548528	0.493864	0.0891518	0.0311224	0.0561634	0.0413386	0.149154	0.306064	1853.66	814.912	707.666	783.235	340.522	243.976	178.265	217.439	5139.68	1837.2	363.1	917	50.3	562.3	277.7	655.9	853.6	237.4	76.1	392	12.2	274.2	203.2
10777	4107.9	10777A	2ul10	6	Brijuni	Bri M44-70-75-001	70-75	75	75	80	Timoclea ovata				NA	NA	NA	0.262	0.066	0.585	0.117	0.032	0.076	0.062	0.132	0.3	3396	1419	1370	1250	615	490	390	441	9372	24399.7	6397.5	12065.2	801.4	7841	4587.6	11077.2	10148	1813.9	1191.5	5403.8	174.1	4131.5	3332.8
10777	3344.76	10777B	2ul10	6	Brijuni	Bri M44-70-75-002	70-75	75	75	80	Timoclea ovata				NA	NA	NA	0.247	0.077	0.543	0.141	0.041	0.093	0.077	0.092	0.3	2882	1383	902	1251	618	451	348	385	8220	20396.6	5037.6	11335.8	869.4	5160.1	2803.7	8253.9	9673.2	1764.9	1366	5237.1	215.1	3638.4	2848.9
10777	2635.85	10777C	2ul10	6	Brijuni	Bri M44-70-75-003	70-75	75	75	80	Timoclea ovata				NA	NA	NA	0.232	0.089	0.517	0.125	0.044	0.084	0.11	0.086	0.2	2881	1038	750	1129	502	365	296	319	7280	23131.9	5357.5	9423.7	842.8	4884.3	2527.6	7521.1	9917.9	1977.6	1243.4	4754.2	210.3	3327.8	2638.7
10777	5324.16	10777D	2ul10	6	Brijuni	Bri M44-70-75-004	70-75	75	75	80	Timoclea ovata				NA	NA	NA	0.284	0.083	0.587	0.15	0.046	0.103	0.101	0.148	0.3	2399	1099	759	926	488	360	288	319	6636	17492	4970.2	9498	788.5	4479.6	2628.4	7341.1	7540.8	1872.8	1130.1	4364.9	200.5	3053.7	2448.8
10777	1168.64	10777E	2ul10	6	Brijuni	Bri M44-70-75-005	70-75	75	75	80	Timoclea ovata				NA	NA	NA	0.182036	0.066177	0.322295	0.108986	0.024228	0.0555449	0.0355216	0.128625	0.302872	3088.98	1139.07	1046.58	1398.91	899.833	460.017	384.474	500.25	8918.11	3130.7	569.9	1279.9	84.7	948.2	305.6	783.4	1511.2	239.6	164.7	1052.5	25.5	522.1	444.8
10777	3611.33	10777F	2ul10	6	Brijuni	Bri M44-70-75-006	70-75	75	75	80	Timoclea ovata				NA	NA	NA	0.254	0.097	0.496	0.154	0.044	0.097	0.215	0.075	0.2	2916	1249	768	1112	602	408	381	336	7772	21244.2	5399.6	10403.7	1005.8	4690.8	2326.7	8421.1	8799.8	1827.4	1358.4	5275.4	229.5	3401	2866.5
10777	3963.35	10777G	2ul10	6	Brijuni	Bri M44-70-75-007	70-75	75	75	80	Timoclea ovata				NA	NA	NA	0.261	0.076	0.616	0.14	0.029	0.09	0.055	0.082	0.3	2622	1041	951	1077	538	346	275	305	7153	20106.9	5251.9	9353.8	712.1	5692.8	3505.7	8030.8	9140.7	1934.6	1277	5052.9	148.3	3069.8	2520.1
10777	3879.04	10777H	2ul10	6	Brijuni	Bri M44-70-75-008	70-75	75	75	80	Timoclea ovata				NA	NA	NA	0.259	0.095	0.566	0.185	0.058	0.113	0.156	0.123	0.2	1772	910	520	983	451	285	248	277	5447	12756.6	3307.3	7535.5	714.7	3010.2	1704.3	5552.2	7519.5	1812.9	1391.6	3867.8	223.9	2321.9	1946.9
10777	3213.3	10777I	2ul10	6	Brijuni	Bri M44-70-75-009	70-75	75	75	80	Timoclea ovata				NA	NA	NA	0.245	0.081	0.507	0.132	0.039	0.081	0.206	0.071	0.3	2560	1111	812	1072	545	384	356	353	7192	18946.7	4634.3	9469.1	766.3	4961.4	2515.5	7550.5	8725.3	1842.6	1154	4828.2	189.7	3271	2719.6
10777	4554.51	10777J	2ul10	6	Brijuni	Bri M44-70-75-010	70-75	75	75	80	Timoclea ovata				NA	NA	NA	0.271	0.071	0.601	0.128	0.038	0.08	0.037	0.072	0.3	2750	1172	999	1206	565	438	309	358	7797	19681.4	5324.3	9951	708.7	5675.3	3411.4	9026.2	9728.7	1818.7	1242.2	4945.8	189.9	3690.7	2707.1
10777	5906.98	10777K	2ul10	6	Brijuni	Bri M44-70-75-011	70-75	75	75	80	Timoclea ovata				NA	NA	NA	0.293	0.084	0.626	0.144	0.048	0.103	0.045	0.15	0.3	2573	1125	828	1003	485	359	256	311	6939	18548.3	5442.3	9674.2	810.5	4746.5	2970.1	7598.6	8174.2	1864.5	1176.7	4318.7	205.6	3031.3	2280.4
10777	4353.41	10777L	2ul10	6	Brijuni	Bri M44-70-75-012	70-75	75	75	80	Timoclea ovata				NA	NA	NA	0.269	0.09	0.597	0.183	0.057	0.127	0.045	0.167	0.3	1362	755	451	679	315	234	181	221	4200	9901.6	2662	6388.8	578	2604.7	1555.2	4901.2	5289.9	1844.4	970.4	2747.4	157.7	1917.2	1598.8
10777	5428.14	10777M	2ul10	6	Brijuni	Bri M44-70-75-013	70-75	75	75	80	Timoclea ovata				NA	NA	NA	0.287	0.124	0.589	0.243	0.086	0.144	0.28	0.182	0.2	1467	627	299	579	276	181	176	176	3783	10152.6	2911.8	4971.3	616.3	1677.9	988.3	3332.3	4152.6	1781.4	1007.5	2263.8	195.6	1411.8	1225.3
10777	5298.35	10777N	2ul10	6	Brijuni	Bri M44-70-75-014	70-75	75	75	80	Timoclea ovata				NA	NA	NA	0.285	0.136	0.487	0.273	0.091	0.148	0.231	0.164	0.2	1196	567	255	610	262	180	165	169	3403	8612.9	2453.2	4620.1	629.7	1587.5	772.7	3269.6	4436.5	1851	1210	2218.7	202.8	1449.4	1239.4
10777	3979.61	10777Q	2ul10	6	Brijuni	Bri M44-70-75-017	70-75	75	75	80	Timoclea ovata				NA	NA	NA	0.26	0.081	0.599	0.151	0.051	0.1	0.083	0.103	0.3	1724	760	587	794	334	256	191	210	4855	12822.2	3334.4	6589.6	534.4	3439.4	2061.6	5138.1	6465.9	1874.6	973.3	2976.8	152.6	2177.4	1654.5
10777	3485.55	10777R	2ul10	6	Brijuni	Bri M44-70-75-018	70-75	75	75	80	Timoclea ovata				NA	NA	NA	0.251	0.084	0.573	0.149	0.057	0.109	0.089	0.123	0.2	1645	760	506	766	338	235	178	207	4637	12419.8	3121.6	6625.5	558.9	3040.4	1743.5	5408.2	6297	1889.4	940.6	3024.1	173.7	2004.7	1543.4
10777	4762.6	10777S	2ul10	6	Brijuni	Bri M44-70-75-019	70-75	75	75	80	Timoclea ovata				NA	NA	NA	0.275	0.086	0.639	0.159	0.054	0.113	0.088	0.111	0.3	1637	713	534	806	336	235	179	211	4651	11964.5	3285.1	6113	527	3031.9	1938.7	5181.3	6483.3	1863.3	1029.5	2971.2	159.2	1969.9	1529.4
10777	3680.77	10777T	2ul10	6	Brijuni	Bri M44-70-75-020	70-75	75	75	80	Timoclea ovata				NA	NA	NA	0.256	0.103	0.485	0.187	0.062	0.12	0.256	0.128	0.2	1204	578	295	636	303	180	184	180	3561	8742.1	2234.3	4780.9	491.6	1812.2	879.4	3749.2	4886.2	1823.3	915.4	2598.3	161.6	1468.2	1332.5
10777	4041.73	10777U	2ul10	6	Brijuni	Bri M44-70-75-021	70-75	75	75	80	Timoclea ovata				NA	NA	NA	0.264	0.077	0.609	0.149	0.042	0.096	0.044	0.098	0.3	1690	781	625	805	370	278	202	243	4995	12134.1	3209.2	6580.5	509.9	3527.1	2148.2	5514.9	6362.1	1815.3	949	3223.6	136.8	2300.4	1752
10777	4924.87	10777V	2ul10	6	Brijuni	Bri M44-70-75-022	70-75	75	75	80	Timoclea ovata				NA	NA	NA	0.278	0.105	0.588	0.203	0.073	0.135	0.186	0.148	0.2	995	535	268	594	227	163	135	141	3057	7311.3	2034.2	4548.4	475.5	1582.6	930.3	3137.5	4638.6	1878.8	941.8	1985.7	144	1350.1	1067
10777	7289.8	10777W	2ul10	6	Brijuni	Bri M44-70-75-023	70-75	75	75	80	Timoclea ovata				NA	NA	NA	0.312	0.114	0.631	0.221	0.078	0.147	0.069	0.14	0.2	1403	714	361	699	308	223	164	193	4066	9792.9	3059.4	5872.2	671.4	2028.9	1281.2	4070.7	5241.9	1832	1159.3	2615.9	203.1	1782.9	1407.1
10777	4373.36	10777X	2ul10	6	Brijuni	Bri M44-70-75-024	70-75	75	75	80	Timoclea ovata				NA	NA	NA	0.269	0.081	0.644	0.148	0.045	0.103	0.049	0.101	0.3	1619	694	612	777	329	241	174	209	4655	11218.8	3015	5647.1	454.9	3274.2	2109.7	5100.3	5947.4	1758.5	881.7	2768.6	125.8	1919.8	1461.5
10777	4528.91	10777Y	2ul10	6	Brijuni	Bri M44-70-75-025	70-75	75	75	80	Timoclea ovata				NA	NA	NA	0.27	0.104	0.582	0.195	0.061	0.131	0.222	0.15	0.2	1198	531	321	585	253	155	144	153	3341	8456.8	2285.9	4313.6	447.9	1822.1	1059.8	3399.5	4393.2	1794	857	2138.2	131.1	1227	1059.9
10777	4312.61	10777Z	2ul10	6	Brijuni	Bri M44-70-75-026	70-75	75	75	80	Timoclea ovata				NA	NA	NA	0.266	0.085	0.602	0.169	0.054	0.116	0.038	0.092	0.3	1493	717	497	672	303	232	163	191	4269	10746	2862.2	6026.1	511	2826.9	1700.4	5018.1	5235.6	1822.4	886.8	2622.5	141.8	1892.1	1432.5
10777	4085.22	10777AA	2ul10	6	Brijuni	Bri M44-70-75-027	70-75	75	75	80	Timoclea ovata				NA	NA	NA	0.264	0.083	0.596	0.148	0.056	0.117	0.118	0.104	0.2	2225	1018	642	986	418	327	251	263	6130	16316.6	4311.4	8717.9	723.5	3727.7	2223.1	6290.5	7956.7	1854	1179.4	3671.7	206	2714.8	2077.8
10777	4138.11	10777AB	2ul10	6	Brijuni	Bri M44-70-75-028	70-75	75	75	80	Timoclea ovata				NA	NA	NA	0.265	0.101	0.543	0.19	0.077	0.148	0.232	0.159	0.2	912	435	219	535	224	143	123	131	2723	7229	1916.7	3962.2	401.6	1422.2	772.8	2576.7	4511.6	2005	855.1	2086	160.6	1247.8	1001.9
10777	5354.78	10777AC	2ul10	6	Brijuni	Bri M44-70-75-029	70-75	75	75	80	Timoclea ovata				NA	NA	NA	0.285	0.084	0.61	0.136	0.053	0.106	0.245	0.168	0.3	2100	882	698	993	460	324	291	290	6038	14535.6	4141.7	7234.3	608.9	3857.4	2353.5	6033.1	7778.2	1779.2	1058.7	3889.2	206.6	2606.3	2079.5
10777	7128.68	10777AD	2ul10	6	Brijuni	Bri M44-70-75-030	70-75	75	75	80	Timoclea ovata				NA	NA	NA	0.31	0.12	0.578	0.249	0.102	0.164	0.305	0.17	0.2	802	451	224	487	202	144	134	149	2593	5633.1	1747.3	3704.4	444	1308.3	756.7	2359.3	3588	1841.2	892.1	1686.8	171.4	1140.2	945.1
12959	237.13	12959	2ul10	6	Brijuni	Bri M44-8-10-01	8-10	10	12	10	Timoclea ovata				NA	NA	NA	0.114549	0.0371386	0.226733	0.04442	0.0195063	0.0287989	0.0428529	0.0822462	0.468768	2857.3	1104	1474.23	949.124	492.577	366.472	290.242	318.265	7852.21	3073.8	352.1	1276.3	47.4	1440.9	326.7	1068.6	1089.6	239.8	48.4	579.3	11.3	427.1	333.7
12960	11.4655	12960	2ul10	6	Brijuni	Bri M44-8-10-02	8-10	10	12	10	Timoclea ovata				NA	NA	NA	0.0538306	0.024723	0.0691313	0.0331955	0.020871	0.0176119	0.0157205	0.0636806	0.607887	3613.93	1401.3	2228.76	1425.01	689.369	513.075	378.982	444.969	10695.4	4209.5	226.6	1678.6	41.5	2558.9	176.9	1555.1	1693	245.5	56.2	828.9	17.3	618.9	458
12961	667.332	12961	2ul10	6	Brijuni	Bri M44-8-10-03	8-10	10	12	10	Timoclea ovata				NA	NA	NA	0.153816	0.0592157	0.369308	0.0779603	0.0242561	0.037592	0.0466088	0.161622	0.320286	2719.29	1017.19	1033.61	1171.86	533.614	332.519	274.305	342.713	7425.11	2797.5	430.3	1139.9	67.5	896	330.9	926.9	1290.4	237.4	100.6	618.4	15	380.4	311.1
12962	121.253	12962	2ul10	6	Brijuni	Bri M44-8-10-04	8-10	10	12	10	Timoclea ovata				NA	NA	NA	0.095962	0.0284085	0.189631	0.0423779	0.0380332	0.0275903	0.0321168	0.0640532	0.519256	2287.2	943.11	1289.14	930.704	437.749	310.235	250.598	269.384	6718.12	2355.1	226	1034.9	29.4	1222.9	231.9	1013.7	1007.6	225.7	42.7	475.9	18.1	340.7	274
12963	260.523	12963	2ul10	6	Brijuni	Bri M44-8-10-05	8-10	10	12	10	Timoclea ovata				NA	NA	NA	0.117755	0.0347841	0.254323	0.0564444	0.0237295	0.0600797	0.0218191	0.345024	0.426359	2601.63	1064.09	1244.76	965.138	469.995	337.994	378.393	407.354	7469.36	2563.8	301.9	1132.7	39.4	1093.1	278	955.8	1006.3	220.3	56.8	505.7	12	351.2	407.9
12964	1571.93	12964	2ul10	6	Brijuni	Bri M44-8-10-06	8-10	10	12	10	Timoclea ovata				NA	NA	NA	0.199238	0.0651814	0.442923	0.102547	0.0361764	0.0594947	0.040795	0.106842	0.313751	1455.93	703.701	549.622	709.84	330.025	218.671	167.368	198.654	4333.81	1443.5	287.6	785.5	51.2	452.9	200.6	569.3	765.5	237.8	78.5	378.7	13.7	245.4	191.2
12965	195.965	12965	2ul10	6	Brijuni	Bri M44-8-10-07	8-10	10	12	10	Timoclea ovata				NA	NA	NA	0.108123	0.0351481	0.234449	0.0479479	0.0227545	0.0312779	0.023488	0.0809452	0.467979	1372.36	594.077	715.451	690.386	293.219	198.112	149.614	184.549	4197.77	1442.8	156	668.6	23.5	675.2	158.3	614.8	767.5	233	36.8	334	7.6	223.8	170.3
12966	2437.29	12966	2ul10	6	Brijuni	Bri M44-8-10-08	8-10	10	12	10	Timoclea ovata				NA	NA	NA	0.226205	0.0541175	0.538233	0.0929871	0.0354621	0.0616588	0.0310894	0.101313	0.309518	3193.25	1475.58	1239.88	1184.81	586.057	518.384	356.394	417.052	8971.4	2932.3	663.3	1576.2	85.3	907.6	488.5	980.6	1220.6	225.2	113.5	637.3	22.6	549.8	389.2
12967	8.38021	12967	2ul10	6	Brijuni	Bri M44-8-10-09	8-10	10	12	10	Timoclea ovata				NA	NA	NA	0.0509601	0.0207456	0.0522507	0.0311923	0.019255	0.0186835	0.0152303	0.0633254	0.612369	3941.51	1599.35	2416.62	1457.03	724.481	577.434	445.295	511.609	11673.3	4603.6	234.6	1923.3	39.9	2819.1	147.3	1732.9	1734.4	245.5	54.1	872.5	16.8	695.8	538.4
12968	14.6103	12968	2ul10	6	Brijuni	Bri M44-8-10-10	8-10	10	12	10	Timoclea ovata				NA	NA	NA	0.0570922	0.0209331	0.0737548	0.0321773	0.026983	0.0169722	0.0176909	0.11417	0.589577	2478.61	1006.24	1484.37	1087.64	453.499	359.376	262.215	330.108	7462.06	2932.1	167.4	1232.5	25.8	1728.7	127.5	1154.7	1317.7	250.1	42.4	552.2	14.9	441.9	322.2
12969	19.5314	12969	2ul10	6	Brijuni	Bri M44-8-10-11	8-10	10	12	10	Timoclea ovata				NA	NA	NA	0.061482	0.0231732	0.0677888	0.0352037	0.0190992	0.0176768	0.0177728	0.124497	0.583163	3106.87	1090.77	1822.57	1062.98	505.367	381.689	289.266	352.881	8612.39	3708.4	228	1350.7	31.3	2162.6	146.6	1239.7	1301	253.4	45.8	628.3	12	475.2	360.1
12970	57.3159	12970	2ul10	6	Brijuni	Bri M44-8-10-12	8-10	10	12	10	Timoclea ovata				NA	NA	NA	0.0794442	0.0221417	0.126571	0.0313525	0.0316493	0.0197044	0.0141862	0.0748371	0.578182	2888.85	1262.08	1743.21	1228.56	564.931	454.76	331.57	416.029	8889.99	3289.1	261.3	1517.5	33.6	1901.7	240.7	1933.7	1464	245.8	45.9	673	21.3	548.1	401.8
10778	6014.57	10778A	2ul10	6	Brijuni	Bri M44-90-95-001	90-95	95	95	100	Timoclea ovata				NA	NA	NA	0.29452	0.119144	0.622443	0.229837	0.0837302	0.137775	0.103531	0.290644	0.193249	1100.64	503.361	266.576	635.695	248.047	159.764	124.886	152.861	3191.83	936.1	275.7	495.2	59	180.9	112.6	348.9	569.1	220.2	130.8	252	21.1	154.6	124.6
10778	5841.55	10778B	2ul10	6	Brijuni	Bri M44-90-95-002	90-95	95	95	100	Timoclea ovata				NA	NA	NA	0.292	0.072	0.593	0.141	0.049	0.106	0.068	0.083	0.3	2828	1323	1019	1299	648	516	382	431	8445	20214.9	5908.3	11402.9	820.5	5909.3	3505.1	9416.8	10518.6	1847.6	1480.3	5710.1	279.2	4308.7	3302.1
10778	6065.81	10778C	2ul10	6	Brijuni	Bri M44-90-95-003	90-95	95	95	100	Timoclea ovata				NA	NA	NA	0.296	0.082	0.563	0.147	0.048	0.1	0.306	0.118	0.3	2158	1083	697	1040	464	363	343	344	6491	13978.1	4136.2	8399	689.3	3742.8	2106.4	6050.5	7605.4	1678.8	1120.2	3713.3	179.4	2769.4	2207.7
10778	6110.27	10778D	2ul10	6	Brijuni	Bri M44-90-95-004	90-95	95	95	100	Timoclea ovata				NA	NA	NA	0.296	0.117	0.572	0.23	0.086	0.165	0.291	0.187	0.2	841	430	210	444	196	127	126	125	2499	5877	1739.3	3489.2	406.9	1211.1	692.9	2156.2	3264.5	1810.5	751.6	1632.4	140	984.7	886.2
10778		10778E	2ul10	6	Brijuni	Bri M44-90-95-005	90-95	95	95	100	Timoclea ovata	outlier	outlier in conc. plot		NA	NA	NA	0.244	0.086	0.625	0.183	0.055	0.111	0.204	0.151	0.2	9394	2742	2399	3135	990	777	499	652	20587	54545.5	13334.2	18241.1	1568.3	10664.8	6665.8	12981.4	19149.4	1445.1	3504.5	6780.9	372.7	5050.9	2995.2
10778	3300.65	10778F	2ul10	6	Brijuni	Bri M44-90-95-006	90-95	95	95	100	Timoclea ovata				NA	NA	NA	0.248	0.093	0.506	0.156	0.054	0.102	0.237	0.151	0.2	1480	637	418	695	331	216	202	203	4182	10536.4	2615.9	5180.2	480.6	2465.3	1246.7	4419	5342.4	1777.6	832.5	2791.2	150.1	1742.5	1454.2
10778	6576.63	10778G	2ul10	6	Brijuni	Bri M44-90-95-007	90-95	95	95	100	Timoclea ovata				NA	NA	NA	0.304249	0.131087	0.60255	0.284869	0.0993253	0.14817	0.119531	0.313131	0.195534	1103.94	560.459	265.229	597.523	269.083	175.596	131.468	155.046	3258.35	922.6	280.7	540.1	70.8	180.4	108.7	307.6	506.9	218	144.4	266.8	26.5	166.7	128
10778	4598.79	10778I	2ul10	6	Brijuni	Bri M44-90-95-009	90-95	95	95	100	Timoclea ovata				NA	NA	NA	0.272	0.077	0.599	0.153	0.038	0.09	0.062	0.115	0.3	2328	1121	815	1044	500	386	287	323	6805	17154.8	4664.2	9755.9	751.7	4776.9	2859.5	7194.4	8490.1	1874.4	1296.1	4517.6	173	3322.9	2529.6
10778	2298.15	10778J	2ul10	6	Brijuni	Bri M44-90-95-010	90-95	95	95	100	Timoclea ovata				NA	NA	NA	0.221899	0.0721915	0.481971	0.141941	0.0414209	0.0685583	0.0424228	0.175728	0.253135	3043.79	1369.52	934.484	1154.44	639.411	510.568	357.979	407.916	8418.11	2958.1	656.4	1516.8	109.5	748.8	360.9	811.9	1200.5	237.5	170.4	729.1	30.2	567.4	407.8
10778	6803.66	10778K	2ul10	6	Brijuni	Bri M44-90-95-011	90-95	95	95	100	Timoclea ovata				NA	NA	NA	0.306	0.12	0.57	0.25	0.09	0.163	0.313	0.267	0.2	559	277	127	329	145	82	80	88	1687	3804.8	1164.7	2201.7	263.3	719.7	410.1	1372.6	2337.8	1777.9	583.5	1186.3	106.8	625.6	543
10778	7517.2	10778L	2ul10	6	Brijuni	Bri M44-90-95-012	90-95	95	95	100	Timoclea ovata				NA	NA	NA	0.318326	0.134422	0.604575	0.286497	0.0977522	0.166247	0.127967	0.255588	0.204102	734.758	387.454	182.528	479.926	195.167	129.089	101.58	120.074	2330.58	599.7	190.9	367.5	49.4	122.4	74	228.1	401.4	215.2	115	191.3	18.7	119.1	96.9
10778	5136.75	10778M	2ul10	6	Brijuni	Bri M44-90-95-013	90-95	95	95	100	Timoclea ovata				NA	NA	NA	0.281	0.086	0.616	0.174	0.061	0.114	0.053	0.129	0.3	2000	877	692	923	408	304	227	266	5696	14578.5	4098.6	7538.4	649.7	3999.8	2464.9	6102.3	7346	1868.1	1279.1	3587.2	219.9	2547.1	2017.8
10778	3546.4	10778N	2ul10	6	Brijuni	Bri M44-90-95-014	90-95	95	95	100	Timoclea ovata				NA	NA	NA	0.252	0.11	0.458	0.166	0.048	0.095	0.278	0.099	0.2	2195	939	545	1007	509	312	329	316	6151	15803.5	3988.3	7624.4	841.9	3371	1544.1	5732.4	7792.1	1803.4	1290.6	4378	210.6	2572.2	2317.7
10778	3738.69	10778O	2ul10	6	Brijuni	Bri M44-90-95-015	90-95	95	95	100	Timoclea ovata				NA	NA	NA	0.256231	0.0874727	0.534361	0.190322	0.0573722	0.0905973	0.0774103	0.41058	0.248319	2165.15	1020.5	656.684	852.852	481.283	340.107	272.906	318.449	6107.93	1933.8	495.5	1052.9	92.1	480.2	256.6	554.9	803.9	224.4	153	510.7	29.3	349.9	284.2
10778	5197.88	10778P	2ul10	6	Brijuni	Bri M44-90-95-016	90-95	95	95	100	Timoclea ovata				NA	NA	NA	0.283	0.079	0.543	0.161	0.046	0.106	0.103	0.143	0.3	1854	1073	652	941	456	354	272	309	5911	13067.9	3691.9	8990.5	710.4	3819.4	2073	6844.5	7329.8	1808.2	1179.7	3939.4	181	2894.1	2233
10778	6024.61	10778Q	2ul10	6	Brijuni	Bri M44-90-95-017	90-95	95	95	100	Timoclea ovata				NA	NA	NA	0.295	0.107	0.518	0.183	0.057	0.104	0.275	0.112	0.2	1541	723	358	720	349	236	230	214	4370	10798.4	3189.6	5931.3	635.8	2141.9	1109.4	3922.1	5523.4	1815.6	1009.2	2995.7	170.8	1941.3	1635
10778	4513.34	10778R	2ul10	6	Brijuni	Bri M44-90-95-018	90-95	95	95	100	Timoclea ovata				NA	NA	NA	0.271705	0.0941469	0.588423	0.181724	0.0633663	0.109247	0.0622631	0.20985	0.237524	1427.89	675.991	423.625	683.838	320.597	219.957	167.335	192.751	4111.98	1316.5	357.7	724.4	68.2	312.7	184	426.9	678.5	234.5	123.3	353.5	22.4	232.5	184.7
10778	4542.84	10778S	2ul10	6	Brijuni	Bri M44-90-95-019	90-95	95	95	100	Timoclea ovata				NA	NA	NA	0.271669	0.117923	0.540911	0.246748	0.0805295	0.14279	0.112	0.29494	0.216579	1750.1	826.122	459.286	919.286	399.796	247.449	212.755	274.184	5088.98	1348.7	366.4	724.2	85.4	292.1	158	390.5	722.6	196	178.3	362.6	29.2	212.2	187.5
10778	4540.98	10778T	2ul10	6	Brijuni	Bri M44-90-95-020	90-95	95	95	100	Timoclea ovata				NA	NA	NA	0.272	0.077	0.586	0.134	0.042	0.093	0.058	0.105	0.3	2440	1065	853	1013	454	358	276	312	6770	17599.3	4786.5	9074.2	699.3	4931.2	2890.9	7188.7	8197.6	1834.7	1095.3	3998.6	169.5	3000.3	2388.9
10778		10778U	2ul10	6	Brijuni	Bri M44-90-95-021	90-95	95	95	100	Timoclea ovata	outlier	outlier in DL plot		NA	NA	NA	0.265	0.058	0.574	0.093	0.031	0.075	0.056	0.106	0.3	2528	1058	1046	1087	492	402	294	350	7256	17414	4612.5	8711.9	508.7	5790.3	3324.4	8734.3	8666.1	1742.8	804.1	4158.4	128.3	3253.6	2425.9
10778	8112.36	10778V	2ul10	6	Brijuni	Bri M44-90-95-022	90-95	95	95	100	Timoclea ovata				NA	NA	NA	0.322	0.102	0.643	0.194	0.073	0.118	0.217	0.121	0.2	1581	794	464	738	264	263	171	199	4475	43587.6	14052.9	26274.6	2679.5	10287.4	6618.1	23506.1	22533.9	7289.4	4375.8	8960.3	652.6	8585.8	5116.2
10778	4727.27	10778W	2ul10	6	Brijuni	Bri M44-90-95-023	90-95	95	95	100	Timoclea ovata				NA	NA	NA	0.276	0.079	0.615	0.153	0.043	0.119	0.043	0.089	0.3	1988	878	749	973	426	326	231	276	5847	14469.3	3987.8	7554.7	593.6	4303.1	2645	6612.5	7835.1	1856.4	1199.3	3790.5	162.3	2704.2	2057.9
10778	4362.45	10778X	2ul10	6	Brijuni	Bri M44-90-95-024	90-95	95	95	100	Timoclea ovata				NA	NA	NA	0.269	0.085	0.568	0.174	0.062	0.121	0.118	0.139	0.3	1337	785	470	807	332	259	203	237	4430	9410.9	2534.9	6464.4	552.3	2678.9	1521	4889	6137.2	1786.7	1067.7	2790.4	173.5	2063.8	1622.6
10778	6160.91	10778Y	2ul10	6	Brijuni	Bri M44-90-95-025	90-95	95	95	100	Timoclea ovata				NA	NA	NA	0.3	0.091	0.633	0.17	0.062	0.12	0.129	0.152	0.2	2102	952	604	963	426	318	254	286	5905	14580.7	4374.5	7868.5	718.9	3335.2	2111.4	6218.5	7421.7	1803.7	1262.6	3617.4	223.3	2562.4	2025.2
10778	4844.3	10778Z	2ul10	6	Brijuni	Bri M44-90-95-026	90-95	95	95	100	Timoclea ovata			average of replicates	NA	NA	NA	0.2755	0.0965	0.576	0.1995	0.0655	0.1475	0.126	0.176	0.3	1016.5	598.5	329	581	245.5	177	135	161.5	3244.5	7917.55	2180.8	5422.8	523.8	2074.8	1194.45	3934.2	4815.45	1987.4	961.05	2293.4	150.35	1533.3	1191.6
10778	6645.23	10778AA	2ul10	6	Brijuni	Bri M44-90-95-027	90-95	95	95	100	Timoclea ovata				NA	NA	NA	0.305	0.083	0.596	0.152	0.053	0.107	0.094	0.1	0.3	1940	1024	600	874	441	338	260	281	5759	14126.1	4303.6	8985.8	745	3571.2	2128.8	6463.8	7204.9	1899.8	1098.3	3978	211.7	2899.5	2261.8
10778	4586.1	10778AB	2ul10	6	Brijuni	Bri M44-90-95-028	90-95	95	95	100	Timoclea ovata				NA	NA	NA	0.274	0.098	0.527	0.197	0.074	0.13	0.295	0.153	0.2	985	516	281	524	211	154	144	137	2951	6659.2	1822	4048.9	398.1	1585.5	836.2	2505	3766.7	1722.6	742.3	1691.7	124.5	1171.8	956
10778	6158.34	10778AC	2ul10	6	Brijuni	Bri M44-90-95-029	90-95	95	95	100	Timoclea ovata				NA	NA	NA	0.298	0.126	0.561	0.242	0.085	0.176	0.191	0.398	0.2	1184	571	296	620	287	181	162	198	3498	8170.6	2436.4	4539.2	570.7	1697.2	952.2	3851.4	4471.2	1791.1	1079.8	2366.1	201.1	1375.6	1219.7
10778	4446.15	10778AD	2ul10	6	Brijuni	Bri M44-90-95-030	90-95	95	95	100	Timoclea ovata				NA	NA	NA	0.271	0.086	0.556	0.179	0.064	0.113	0.372	0.14	0.3	1204	675	399	670	295	226	229	202	3901	8502.5	2306.8	5584.9	478.5	2301	1278.4	3952.5	5102.9	1795.5	915.4	2486.6	158.4	1826.7	1497.7
10781	6100.4	10781A	2ul10	6	Brijuni	Bri M44-150-155-001	150-155	155	155	160	Timoclea ovata				NA	NA	NA	0.297302	0.110663	0.601164	0.251935	0.0771818	0.122849	0.0927931	0.266536	0.211654	2657.89	1266.1	694.319	948.151	548.693	376.646	318.575	350.496	7160.87	2272.1	675.5	1264.2	139.9	480.9	289.1	646.9	839.9	221.8	211.6	564.9	43.6	372	323.3
10781	4683.18	10781B	2ul10	6	Brijuni	Bri M44-150-155-002	150-155	155	155	160	Timoclea ovata				NA	NA	NA	0.275	0.095	0.59	0.225	0.078	0.142	0.05	0.157	0.3	994	638	336	602	270	200	145	184	3370	7164.7	1967.5	5353.6	507.3	1942.9	1146.8	3755.2	4512	1836.6	1013.6	2303	179.8	1605.1	1267.1
10781	6654.11	10781C	2ul10	6	Brijuni	Bri M44-150-155-003	150-155	155	155	160	Timoclea ovata				NA	NA	NA	0.30602	0.137907	0.632327	0.319989	0.177083	0.216552	0.209746	0.46587	0.188294	704.238	299.098	165.735	422.182	112.083	79.5311	51.4878	77.4572	1911.81	598	183	291.5	40.2	112.6	71.2	198.3	354.7	221.8	113.5	105.6	18.7	72.5	47.2
10781	7807	10781D	2ul10	6	Brijuni	Bri M44-150-155-004	150-155	155	155	160	Timoclea ovata				7807	7675	7954	0.316	0.118	0.605	0.235	0.078	0.145	0.202	0.112	0.2	1820	963	420	898	418	285	231	230	5264	11867.8	3753.4	7391.9	873.4	2245.9	1357.9	4977.1	6241.6	1717	1468.2	3329.9	259.8	2138	1646.1
10781	5293.21	10781E	2ul10	6	Brijuni	Bri M44-150-155-005	150-155	155	155	160	Timoclea ovata				NA	NA	NA	0.284	0.096	0.611	0.191	0.061	0.119	0.093	0.125	0.2	1503	733	457	697	329	247	183	204	4354	10950.2	3112.7	6257	601.7	2655.6	1622.3	4775.8	5474.9	1870.9	1047.1	2902.3	175.6	2063.3	1569.5
10781	8807	10781F	2ul10	6	Brijuni	Bri M44-150-155-006	150-155	155	155	160	Timoclea ovata				8807	8603	9036	0.334	0.137	0.632	0.292	0.101	0.164	0.316	0.159	0.2	1907	976	407	843	415	270	249	224	5292	12330.2	4117.3	7398.3	1015.7	2151.9	1360	3968	5627.1	1724.9	1644.6	3252.6	327	2001.2	1631.8
10781	8423.1	10781G	2ul10	6	Brijuni	Bri M44-150-155-007	150-155	155	155	160	Timoclea ovata				NA	NA	NA	0.327	0.134	0.596	0.289	0.1	0.168	0.203	0.184	0.2	1024	586	247	644	286	193	149	161	3289	7025.1	2299.9	4704.1	630.1	1409.8	839.7	2764.6	4551.4	1821.9	1316.5	2364.9	235.9	1507	1129.5
10781	5104.69	10781H	2ul10	6	Brijuni	Bri M44-150-155-008	150-155	155	155	160	Timoclea ovata				NA	NA	NA	0.282787	0.094249	0.58326	0.217965	0.0708928	0.117284	0.0824356	0.20598	0.23496	1679.77	879.228	487.124	770.121	397.129	292.328	207.358	227.995	4941.05	1459.4	412.7	895.5	84.4	342.9	200	437.2	704.7	222.9	153.6	413.3	29.3	291.6	213.5
10781	5021.76	10781I	2ul10	6	Brijuni	Bri M44-150-155-009	150-155	155	155	160	Timoclea ovata				NA	NA	NA	0.279	0.113	0.58	0.249	0.085	0.134	0.173	0.145	0.2	1562	809	429	790	366	282	219	230	4688	11162.5	3110.9	6644.1	750	2483.2	1439.4	4332.2	5781.5	1827.4	1437.7	3083.9	262.1	2271.3	1710.1
10781	6794.61	10781J	2ul10	6	Brijuni	Bri M44-150-155-010	150-155	155	155	160	Timoclea ovata				NA	NA	NA	0.305997	0.136689	0.598385	0.305444	0.110341	0.175926	0.132404	0.458904	0.189883	618.231	360.544	143.673	384.943	174.331	103.673	88.4354	115.918	1989.75	521.9	159.7	349.7	47.8	99.1	59.3	169.5	325.1	220.5	99.3	173.1	19.1	97.2	86.1
10781	8122.54	10781K	2ul10	6	Brijuni	Bri M44-150-155-011	150-155	155	155	160	Timoclea ovata				NA	NA	NA	0.323546	0.136967	0.600596	0.26889	0.0995918	0.158247	0.121973	0.312386	0.18764	833.642	437.164	189.168	492.47	237.252	137.296	110.172	126.904	2564.07	715.2	231.4	436.6	59.8	134.2	80.6	245.2	440.7	227.1	118.5	245	24.4	134.6	111.5
10781	6821.64	10781L	2ul10	6	Brijuni	Bri M44-150-155-012	150-155	155	155	160	Timoclea ovata				NA	NA	NA	0.307	0.111	0.613	0.238	0.1	0.175	0.091	0.181	0.2	758	450	223	456	194	132	110	127	2449	5445.7	1669.9	3803.2	421.1	1296.1	794.1	2898	3453.7	1876.9	822.5	1655	165.1	1054.1	945
10781	5343.99	10781M	2ul10	6	Brijuni	Bri M44-150-155-013	150-155	155	155	160	Timoclea ovata				NA	NA	NA	0.285	0.099	0.581	0.229	0.079	0.149	0.079	0.201	0.3	1397	880	438	828	396	280	212	257	4689	10003	2850.3	7372.4	727.4	2551.6	1482.2	5011.2	6197.1	1839.9	1420.2	3379.2	268.4	2240.3	1808.6
10781	3487.25	10781N	2ul10	6	Brijuni	Bri M44-150-155-014	150-155	155	155	160	Timoclea ovata				NA	NA	NA	0.251	0.091	0.565	0.192	0.067	0.131	0.117	0.117	0.2	1383	772	426	760	342	258	193	208	4342	9884.1	2481.7	6326.7	575.8	2431	1374.7	4302.1	5697.3	1787.9	1093.2	2863.4	191.1	2042.5	1547.3
10781	5111.09	10781O	2ul10	6	Brijuni	Bri M44-150-155-015	150-155	155	155	160	Timoclea ovata				NA	NA	NA	0.281	0.101	0.551	0.206	0.062	0.122	0.09	0.175	0.2	1384	758	403	820	346	247	174	215	4348	9835.5	2760.1	6265.1	632.7	2366	1304.3	4330	6185.9	1820.1	1277	2965.5	182.9	2004.3	1452.7
10781	5020.89	10781P	2ul10	6	Brijuni	Bri M44-150-155-016	150-155	155	155	160	Timoclea ovata				NA	NA	NA	0.282	0.101	0.638	0.182	0.071	0.135	0.067	0.121	0.2	1682	800	473	815	348	270	191	220	4799	12071.7	3399.2	6686.3	672.5	2659.1	1695.5	4892.3	6347.5	1839.8	1152.3	2991.9	212.3	2186.5	1644.6
10781	3652.85	10781Q	2ul10	6	Brijuni	Bri M44-150-155-017	150-155	155	155	160	Timoclea ovata				NA	NA	NA	0.254	0.109	0.644	0.249	0.107	0.151	0.04	0.156	0.2	1318	574	323	661	291	194	146	172	3680	10004.2	2545.7	4927.2	535.8	1872.6	1205.2	3682.2	5036.7	1903.9	1255.6	2504.3	267.9	1601.6	1335.7
10781	6367.19	10781R	2ul10	6	Brijuni	Bri M44-150-155-018	150-155	155	155	160	Timoclea ovata				NA	NA	NA	0.301	0.114	0.624	0.251	0.087	0.157	0.078	0.151	0.2	1070	632	300	656	312	203	148	185	3506	7546.7	2271.2	5207.7	593.8	1696.9	1059.7	3575.7	4807.9	1834.9	1208.7	2629.3	229.1	1605.5	1259.8
10781	6601.56	10781S	2ul10	6	Brijuni	Bri M44-150-155-019	150-155	155	155	160	Timoclea ovata				NA	NA	NA	0.305	0.127	0.633	0.268	0.108	0.187	0.078	0.218	0.2	680	421	191	460	197	139	98	126	2313	5028.4	1533.4	3605.9	457.4	1129.8	715.2	2495.1	3503	1929.9	938	1717.6	184.8	1134	874.2
10781	8108.24	10781T	2ul10	6	Brijuni	Bri M44-150-155-020	150-155	155	155	160	Timoclea ovata				NA	NA	NA	0.323	0.129	0.597	0.265	0.103	0.158	0.294	0.133	0.2	1297	695	293	699	329	219	199	188	3918	9227.7	2978.9	5792.9	747.7	1728.2	1031.7	3048.3	5199.7	1882.6	1376.4	2808.8	289.9	1778.3	1443.8
10781	5614.73	10781U	2ul10	6	Brijuni	Bri M44-150-155-021	150-155	155	155	160	Timoclea ovata				NA	NA	NA	0.29	0.104	0.597	0.216	0.087	0.141	0.055	0.149	0.2	1137	667	338	657	271	220	155	183	3627	8100.9	2350.4	5553.6	575.7	1946.4	1162	3872.9	4972.5	1838.9	1072.4	2290.6	199.6	1770	1346.9
10781	6575.49	10781W	2ul10	6	Brijuni	Bri M44-150-155-023	150-155	155	155	160	Timoclea ovata				NA	NA	NA	0.304	0.109	0.527	0.191	0.059	0.135	0.253	0.164	0.2	1456	784	397	840	386	273	241	249	4625	9854.7	2995.2	6241.6	680.2	2296.2	1209.9	3970.9	6222.7	1765.7	1190.5	3221.5	190.2	2121.3	1698.5
10781	6648.19	10781X	2ul10	6	Brijuni	Bri M44-150-155-024	150-155	155	155	160	Timoclea ovata				NA	NA	NA	0.305	0.121	0.598	0.25	0.078	0.134	0.332	0.128	0.2	1712	882	411	816	394	270	240	221	4946	11762	3590.7	7056.7	854.6	2304.7	1378	4016.4	5859	1793.6	1462	3279.8	254.6	2134.5	1618.8
10781	7539.17	10781Y	2ul10	6	Brijuni	Bri M44-150-155-025	150-155	155	155	160	Timoclea ovata				NA	NA	NA	0.315	0.093	0.623	0.181	0.065	0.121	0.056	0.113	0.2	2135	1136	626	1016	462	398	273	315	6362	15691.6	4941.2	10044.4	934.4	3730.1	2322.1	7058.6	8315.1	1932.6	1501.2	4195.4	273.5	3430	2502.6
10781	8570.42	10781Z	2ul10	6	Brijuni	Bri M44-150-155-026	150-155	155	155	160	Timoclea ovata				NA	NA	NA	0.328	0.132	0.638	0.285	0.118	0.198	0.268	0.222	0.2	643	388	165	398	176	114	98	104	2087	4554.7	1493.7	3220.9	424.8	948.7	605.1	1825	2915.9	1880.7	829.9	1476.6	174.5	897	725.2
10781	3797.92	10781AA	2ul10	6	Brijuni	Bri M44-150-155-027	150-155	155	155	160	Timoclea ovata				NA	NA	NA	0.257	0.089	0.554	0.202	0.066	0.134	0.051	0.189	0.3	936	570	324	611	252	197	138	176	3205	7014.8	1802	4934.6	437.3	1967.1	1090.4	3473.2	4790.4	1884.5	965.4	2227.4	147.9	1638.8	1237.6
10781	4891.57	10781AB	2ul10	6	Brijuni	Bri M44-150-155-028	150-155	155	155	160	Timoclea ovata				NA	NA	NA	0.278	0.101	0.582	0.205	0.077	0.148	0.208	0.179	0.3	855	491	270	551	236	167	138	141	2850	6319.1	1758.1	4215.1	426.3	1612.6	937.9	3014.1	4321.1	1889.5	886.4	2073.4	158.9	1371.1	1082.7
10781	5527	10781AC	2ul10	6	Brijuni	Bri M44-150-155-029	150-155	155	155	160	Timoclea ovata				NA	NA	NA	0.29	0.129	0.658	0.267	0.102	0.191	0.054	0.248	0.2	876	475	231	493	204	153	103	135	2669	6351.4	1839.4	3936	506.7	1303.2	856.9	2904.4	3639.9	1870.4	973.5	1731.1	176.1	1198.2	913.1
10781	5715.03	10781AD	2ul10	6	Brijuni	Bri M44-150-155-030	150-155	155	155	160	Timoclea ovata				NA	NA	NA	0.29	0.098	0.644	0.197	0.064	0.122	0.041	0.104	0.2	1415	716	436	705	305	240	171	212	4200	9944	2881.2	5911.5	580.9	2406.4	1550.3	4340.4	5341.7	1813.2	1051	2600	167.5	1940.8	1485.1
10781	4128.27	10781AE	2ul10	6	Brijuni	Bri M44-150-155-031	150-155	155	155	160	Timoclea ovata				NA	NA	NA	0.26374	0.102766	0.552073	0.225173	0.066987	0.107705	0.0713899	0.236576	0.214451	1607.3	709.973	423.33	710.775	336.153	231.701	176.402	207.124	4402.76	1428.3	376.7	723	74.3	306.3	169.1	437.4	651.5	224.6	146.7	353.8	23.7	234.9	184.9
10781	8572.99	10781AF	2ul10	6	Brijuni	Bri M44-150-155-032	150-155	155	155	160	Timoclea ovata				NA	NA	NA	0.327631	0.127736	0.602751	0.269967	0.0830051	0.132625	0.104317	0.287961	0.18546	1575.78	752.36	352.805	655.565	342.743	218.255	191.362	211.487	4300.36	1332.9	436.7	749.2	95.7	247.2	149	416.1	579.7	224.6	156.5	355.4	29.5	216.4	194.6
12402		12402	2ul10	6	Piran II	PiranII grab4-2	live	live	live	live	Timoclea ovata				1	0.5	2	0.0343881	0.0184126	0.0145776	0.0291186	0.00772623	0.0135903	0.0104496	0.0136109	0.614041	9493.36	7376.41	5717.67	5166.64	2725.56	1712.38	2263.5	3593.27	38048.8	10233.2	351.9	8076	148.7	6283.6	91.6	5505.6	5597.8	223	163	3015.7	23.3	1883.7	2497.7
12403		12403	2ul10	6	Piran II	PiranII grab4-3	live	live	live	live	Timoclea ovata				1	0.5	2	0.0356768	0.0206476	0.0140163	0.0397509	0.00942958	0.0137895	0.0107527	0.0506981	0.626996	7806.06	3533.12	4792.01	2761.05	1396.51	1249.52	941.295	1161.41	23641	8204.2	292.7	3768	77.8	5144	72.1	6064	2890.5	217.7	114.9	1505.9	14.2	1341.6	1013.7
12404		12404	2ul10	6	Piran II	PiranII grab4-7	live	live	live	live	Timoclea ovata				1	0.5	2	0.0370447	0.0216316	0.0173254	0.0397959	0.0129427	0.0154519	0.0160318	0.0603095	0.62583	5560.07	2348.34	3413.49	2166.08	1070.52	923.198	732.163	861.183	17075	5801.1	214.9	2487.1	53.8	3630.5	62.9	4172.3	2254	216.4	89.7	1143.5	14.8	983.7	779.7
[truncated: 4 more columns]
