# Supplementary material for: Molluscan benthic communities at Brijuni Islands (northern Adriatic Sea) shaped by Holocene sea-level rise and recent human eutrophication and pollution
Source: Holocene. 2018 Aug 2;28(11):1801–17. doi: 10.1177/0959683618788651 (PMC6204651; doi:10.1177/0959683618788651)
Supplement: Suppl_data-table_S02 – Supplemental material for Molluscan benthic communities at Brijuni Islands (northern Adriatic Sea) shaped by Holocene sea-level rise and recent human eutrophication and pollution [file Suppl_data-table_S02.xlsx]

## Sheet: Tabelle1
Supplementary Table 2. Absolute abundances of molluscs in the Brijuni core.
class	subclass	order	superfamily	family	genus	species	Bri_M44_0_2	Bri_M44_2_4	Bri_M44_4_6	Bri_M44_6_8	Bri_M44_8_10	Bri_M44_10_12	Bri_M44_12_14	Bri_M44_14_16	Bri_M44_16_18	Bri_M44_18_20	Bri_M44_20_25	Bri_M44_25_30	Bri_M44_30_35	Bri_M44_35_40	Bri_M44_40_45	Bri_M44_45_50	Bri_M44_50_55	Bri_M44_55_60	Bri_M44_60_65	Bri_M44_65_70	Bri_M44_70_75	Bri_M44_75_80	Bri_M44_80_85	Bri_M44_85_90	Bri_M44_90_95	Bri_M44_95_100	Bri_M44_100_105	Bri_M44_105_110	Bri_M44_110_115	Bri_M44_115_120	Bri_M44_120_125	Bri_M44_125_130	Bri_M44_130_135	Bri_M44_135_140	Bri_M44_140_145	Bri_M44_145_150	Bri_M44_150_155	Bri_M44_155_160
Bivalvia	Protobranchia	Nuculanoida	Nuculanoidea	Nuculanidae	Nuculana	Nuculana pella	0	0	0	0	3	0	0	1	0	0	0	0	1	1	1	0	1	1	2	2	1	2	3	0	0	0	0	0	0	0	0	0	0	0	0	0	0	0
Bivalvia	Protobranchia	Nuculanoida	Nuculanoidea	Nuculanidae	Saccella	Saccella commutata	0	1	0	2	0	5	1	0	0	0	4	1	3	6	1	2	9	3	4	2	2	2	0	2	3	0	0	0	0	0	0	0	0	0	0	0	0	0
Bivalvia	Protobranchia	Nuculida	Nuculoidea	Nuculidae	Nucula	Nucula cf_nuclaeus	0	6	11	19	21	24	16	19	11	11	33	45	41	44	41	22	40	34	18	20	23	25	24	18	13	18	15	12	11	9	13	14	10	7	10	5	5	1
Bivalvia	Protobranchia	Nuculida	Nuculoidea	Nuculidae	Nucula	Nucula sulcata	0	0	0	0	0	0	0	0	0	0	0	0	0	0	0	0	0	0	0	0	0	0	0	0	0	0	0	0	0	0	0	0	0	0	0	0	0	0
Bivalvia	Pteriomorphia	Arcoida	Arcoidea	Arcidae	Arca	Arca noae	0	0	0	1	0	0	0	1	0	1	0	1	1	1	0	0	0	0	0	0	1	3	1	3	2	3	2	1	3	3	1	2	5	1	2	3	1	0
Bivalvia	Pteriomorphia	Arcoida	Arcoidea	Arcidae	Arca	Arca tetragona	0	1	1	2	6	2	5	3	1	2	3	5	3	4	3	3	4	3	2	6	3	7	1	2	1	2	1	3	2	2	2	1	1	2	2	0	0	0
Bivalvia	Pteriomorphia	Arcoida	Arcoidea	Arcidae	Barbatia	Barbatia barbata	0	0	0	0	0	0	0	0	1	0	0	1	0	1	0	1	1	0	0	0	2	0	0	0	1	0	1	1	0	0	1	1	0	1	0	2	0	0
Bivalvia	Pteriomorphia	Arcoida	Arcoidea	Arcidae	Anadara	Anadara transversa	0	0	0	0	0	1	0	0	0	0	0	0	0	0	0	0	0	0	0	0	0	0	0	0	0	0	0	0	0	0	0	0	0	0	0	0	0	0
Bivalvia	Pteriomorphia	Arcoida	Arcoidea	Arcidae	Anadara	Anadara inaequivalvis	0	0	0	0	0	0	0	0	0	0	0	0	0	0	0	0	0	0	0	0	0	0	0	0	0	0	0	0	0	0	0	0	0	0	0	0	0	0
Bivalvia	Pteriomorphia	Arcoida	Arcoidea	Arcidae	Anadara	Anadara gibbosa	0	0	0	0	0	0	0	0	0	0	0	0	0	0	0	0	0	0	0	0	0	0	0	0	0	0	0	0	0	0	0	0	0	0	0	0	0	0
Bivalvia	Pteriomorphia	Arcoida	Arcoidea	Noetiidae	Striarca	Striarca lactea	0	0	1	1	3	1	1	5	5	4	2	6	6	15	14	15	30	28	19	37	40	74	73	96	66	77	102	112	105	122	143	201	179	161	112	75	44	20
Bivalvia	Pteriomorphia	Arcoida	Arcoidea	Glycymerididae	Glycymeris	Glycymeris glycymeris	0	3	3	7	5	12	8	5	4	5	16	25	23	25	21	11	19	18	8	11	17	10	15	9	6	9	10	3	5	5	9	8	4	3	6	2	3	1
Bivalvia	Pteriomorphia	Arcoida	Arcoidea	Glycymerididae	Glycymeris	Glycymeris nummaria	0	0	0	0	0	0	0	0	0	0	0	0	0	0	0	0	0	0	0	0	0	0	0	0	0	0	0	0	0	0	0	0	0	0	0	0	0	0
Bivalvia	Pteriomorphia	Mytiloida	Mytiloidea	Mytilidae	Mytilus	Mytilus cf_edulis	0	0	0	0	0	0	0	0	0	0	0	0	0	0	0	0	0	0	0	0	0	0	0	0	0	0	0	0	0	0	0	0	0	0	0	0	0	0
Bivalvia	Pteriomorphia	Mytiloida	Mytiloidea	Mytilidae	Gibbomodiola	Gibbomodiola adriatica	0	1	3	3	4	3	2	6	3	3	7	11	8	11	6	6	9	6	4	6	12	14	9	9	13	13	12	10	13	10	14	14	12	8	8	3	6	4
Bivalvia	Pteriomorphia	Mytiloida	Mytiloidea	Mytilidae	Modiolus	Modiolus barbatus	0	0	0	0	0	0	0	0	0	0	0	0	0	0	0	0	0	0	0	0	0	0	0	0	0	0	0	0	0	0	0	0	0	0	0	0	0	0
Bivalvia	Pteriomorphia	Mytiloida	Mytiloidea	Mytilidae	Musculus	Musculus subpictus	0	0	0	1	1	0	1	0	0	0	0	1	1	0	0	0	0	1	0	2	0	0	1	2	1	2	1	0	1	1	0	2	1	1	1	1	1	0
Bivalvia	Pteriomorphia	Mytiloida	Mytiloidea	Mytilidae	NA	Mytilidae indet	0	0	0	0	0	0	0	0	0	0	0	0	0	0	0	0	0	0	0	0	0	0	0	0	0	0	0	0	0	0	0	0	0	0	0	0	0	0
Bivalvia	Pteriomorphia	Pectinoida	Pectinoidea	Pectinidae	Aequipecten	Aequipecten opercularis	0	0	4	3	2	0	2	4	2	0	7	8	4	8	15	7	14	4	8	5	12	14	13	10	13	8	10	5	7	10	9	2	4	3	7	5	8	3
Bivalvia	Pteriomorphia	Pectinoida	Pectinoidea	Pectinidae	Pecten	Pecten jacobaeus	0	0	0	0	0	0	0	0	0	0	0	0	0	0	0	0	0	0	0	0	0	0	0	0	0	0	0	0	0	0	0	0	0	0	0	0	0	0
Bivalvia	Pteriomorphia	Pectinoida	Pectinoidea	Pectinidae	Mimachlamys	Mimachlamys varia	0	0	0	0	1	1	2	2	1	1	3	3	4	2	3	5	5	3	1	8	5	3	1	6	6	4	2	5	2	2	3	3	5	7	5	1	2	2
Bivalvia	Pteriomorphia	Pectinoida	Pectinoidea	Pectinidae	Talochlamys	Talochlamys multistriata	0	0	2	0	1	1	0	3	3	0	1	1	1	3	10	1	5	4	3	5	5	2	1	3	4	1	1	1	2	1	0	1	3	1	1	1	2	1
Bivalvia	Pteriomorphia	Pectinoida	Pectinoidea	Pectinidae	Flexopecten	Flexopecten glaber	0	0	0	0	0	0	0	0	0	0	0	0	0	0	0	0	0	0	1	0	1	0	0	0	0	0	0	0	1	0	1	1	0	0	0	0	0	0
Bivalvia	Pteriomorphia	Pectinoida	Pectinoidea	Pectinidae	Palliolum	Palliolum incomparabile	0	0	0	0	1	0	1	1	1	0	0	0	0	1	1	0	1	1	1	1	2	4	0	4	3	0	0	2	1	3	0	0	0	0	0	0	1	0
Bivalvia	Pteriomorphia	Pectinoida	Pectinoidea	Pectinidae	NA	Pectinidae indet	0	0	0	0	0	0	0	0	0	0	0	0	0	0	0	0	0	0	0	0	0	0	0	0	0	0	1	0	0	0	1	0	0	0	0	0	0	0
Bivalvia	Pteriomorphia	Pectinoida	Anomioidea	Anomioidea	Anomia	Anomia ephippium	0	1	0	3	1	2	1	2	0	0	0	1	1	29	25	28	31	25	33	48	38	41	31	41	47	20	23	12	33	41	42	26	21	33	26	14	3	3
Bivalvia	Pteriomorphia	Pectinoida	Anomioidea	Anomioidea	Heteranomia	Heteranomia squamula	0	0	0	0	0	4	0	0	0	0	2	2	0	6	4	26	13	9	9	14	9	7	10	19	15	21	7	16	8	15	15	15	22	17	12	8	5	1
Bivalvia	Pteriomorphia	Pectinoida	Anomioidea	Anomioidea	Monia	Monia patelliformes	0	0	1	0	0	0	0	0	0	0	1	7	2	12	14	24	13	14	10	21	13	13	12	21	19	10	17	14	6	10	16	35	37	24	24	5	10	1
Bivalvia	Pteriomorphia	Limoida	Limoidea	Limidae	Lima	Lima lima juv	0	0	0	0	0	0	0	0	0	0	0	0	0	0	0	1	0	0	0	1	1	0	0	1	1	0	0	1	0	0	0	1	1	1	1	0	0	0
Bivalvia	Pteriomorphia	Limoida	Limoidea	Limidae	Lima	Lima cf_hians	0	0	0	0	0	0	0	0	0	1	0	0	0	0	0	0	0	0	0	0	0	0	0	0	0	0	0	0	0	0	1	0	0	0	1	0	0	0
Bivalvia	Pteriomorphia	Limoida	Limoidea	Limidae	Limaria	Limaria loscombi	0	1	0	1	0	0	0	1	0	0	1	0	0	0	0	1	0	1	0	2	0	0	5	7	4	5	5	1	2	2	0	6	3	3	2	2	1	0
Bivalvia	Pteriomorphia	Limoida	Limoidea	Limidae	Limaria	Limaria tuberculata	0	0	0	0	0	0	0	0	0	0	0	0	0	0	0	0	0	0	0	0	0	0	0	0	0	0	0	0	0	0	0	0	0	0	0	0	0	0
Bivalvia	Pteriomorphia	Limoida	Limoidea	Limidae	Limaria	Limaria spp	0	0	0	0	0	0	0	0	0	0	0	0	0	0	0	0	0	0	0	0	0	0	0	0	0	0	0	0	0	0	0	0	0	0	0	0	0	0
Bivalvia	Pteriomorphia	Limoida	Limoidea	Limidae	Limatula	Limatula gwyni	0	0	0	0	0	0	0	0	0	0	0	2	0	0	1	0	1	0	2	0	3	4	6	6	7	6	12	3	4	5	3	1	4	4	5	2	1	0
Bivalvia	Pteriomorphia	Limoida	Limoidea	Limidae	Limatula	Limatula subauriculata	0	0	0	0	0	0	0	0	0	0	0	0	0	0	0	0	0	0	0	0	0	0	0	0	0	0	0	0	0	0	0	0	0	0	0	0	0	0
Bivalvia	Pteriomorphia	Limoida	Limoidea	Limidae	NA	Limidae indet	0	0	0	0	0	0	0	0	0	0	0	0	0	0	0	0	0	0	0	0	0	0	0	0	0	0	0	0	0	0	0	0	0	0	0	0	0	0
Bivalvia	Pteriomorphia	Ostreoida	Ostreoidea	Ostreidae	Ostrea	Ostrea spp	0	0	0	0	0	0	0	0	0	0	0	0	0	0	0	0	0	0	0	0	1	0	0	0	1	0	0	0	7	23	25	38	43	21	24	5	0	0
Bivalvia	Pteriomorphia	Ostreoida	Ostreoidea	Ostreidae	Ostrea	Ostrea cf_stentina	0	0	0	0	0	0	0	0	0	0	0	0	0	0	0	0	0	0	0	0	0	0	0	0	0	0	0	0	0	0	0	0	0	0	0	0	0	0
Bivalvia	Pteriomorphia	Ostreoida	Ostreoidea	Ostreidae	Ostrea	Ostrea edulis	0	0	0	0	0	0	0	0	0	0	0	0	0	0	0	0	0	0	0	0	0	0	0	2	0	1	0	0	1	0	0	0	0	0	1	0	0	0
Bivalvia	Heterodonta	Lucinoida	Lucinoidea	Lucinidae	Loripinus	Loripinus fragilis	0	0	0	0	0	0	0	0	0	0	0	0	0	0	0	2	0	0	0	0	0	0	0	0	0	0	0	0	0	0	0	0	0	0	0	0	0	0
Bivalvia	Heterodonta	Lucinoida	Lucinoidea	Lucinidae	Ctena	Ctena decussata	0	0	0	0	0	0	0	0	0	0	0	0	0	0	0	0	0	0	0	0	1	0	0	0	0	0	0	0	0	0	0	0	0	0	0	0	0	0
Bivalvia	Heterodonta	Lucinoida	Lucinoidea	Lucinidae	Lucinella	Lucinella divaricata	0	0	0	0	0	0	0	0	0	0	0	0	0	0	0	0	0	0	0	0	0	0	0	0	0	0	0	0	0	0	0	0	0	0	0	0	0	0
Bivalvia	Heterodonta	Lucinoida	Lucinoidea	Lucinidae	Lucinoma	Lucinoma borealis	0	0	0	0	0	0	0	0	0	0	0	0	0	0	0	0	0	0	0	0	0	0	0	0	0	0	0	0	0	0	0	0	0	0	0	0	0	0
Bivalvia	Heterodonta	Lucinoida	Lucinoidea	Lucinidae	Loripinus	Loripes lucinalis	0	0	0	0	0	0	0	0	0	0	0	0	0	0	0	0	0	0	0	0	0	0	0	0	0	0	0	0	0	0	0	0	0	0	0	0	0	0
Bivalvia	Heterodonta	Lucinoida	Lucinoidea	Lucinidae	Myrtea	Myrtea spinifera	0	1	2	1	0	0	0	0	1	1	1	4	3	2	2	2	3	4	1	0	1	2	0	1	1	1	3	1	0	0	0	0	0	0	1	0	0	0
Bivalvia	Heterodonta	Lucinoida	Lucinoidea	Lucinidae	NA	Lucinidae indet	0	0	0	0	0	0	0	0	0	0	0	0	0	0	0	0	0	0	0	0	0	0	0	0	0	0	0	0	0	0	0	0	0	0	0	0	0	0
Bivalvia	Heterodonta	Lucinoida	Thyasiroidea	Thyasiridae	Thyasira	Thyasira biplicata	0	0	0	0	0	1	1	0	0	0	0	1	0	1	3	1	2	0	1	1	2	0	0	1	0	0	0	0	0	0	0	0	0	0	0	0	0	0
Bivalvia	Heterodonta	Lucinoida	Thyasiroidea	Thyasiridae	Thyasira	Thyasira spp	0	0	0	0	0	0	0	0	0	0	0	0	0	0	0	0	0	0	0	0	0	0	0	0	0	0	0	0	0	0	0	0	0	0	0	0	0	0
Bivalvia	Heterodonta	Veneroida	Galeommatoidea	Montacutidae	Coracuta	Coracuta obliquata	0	0	0	0	0	0	0	0	0	0	0	0	0	0	0	0	0	0	0	0	0	0	0	0	0	0	0	0	0	0	0	0	0	0	0	0	0	0
Bivalvia	Heterodonta	Veneroida	Galeommatoidea	Montacutidae	Kurtiella	Kurtiella bidentata	0	0	0	0	0	0	1	0	0	0	1	0	0	2	1	1	0	2	0	2	1	2	1	5	0	3	1	1	3	1	2	3	3	2	0	0	0	0
Bivalvia	Heterodonta	Veneroida	Galeommatoidea	Montacutidae	Tellimya	Tellimya ferruginosa	0	0	0	0	0	0	0	0	0	0	0	0	0	0	0	0	0	0	0	0	0	0	0	0	0	0	0	0	0	0	0	0	0	0	0	0	0	0
Bivalvia	Heterodonta	Veneroida	Galeommatoidea	Montacutidae	Litigiella	Litigiella glabra	0	0	0	0	0	0	0	0	0	0	0	0	0	0	0	0	0	0	0	0	0	0	0	0	0	0	0	0	0	0	0	0	0	0	0	0	0	0
Bivalvia	Heterodonta	Veneroida	Galeommatoidea	Montacutidae	Montacuta	Montacuta goudi	0	0	0	0	0	0	0	0	0	0	0	0	0	0	0	0	0	0	0	0	0	0	0	0	0	0	0	0	0	0	0	0	0	0	0	0	0	0
Bivalvia	Heterodonta	Veneroida	Galeommatoidea	Montacutidae	Montacuta	Montacuta phascolionis	0	0	0	0	0	0	0	0	0	0	0	0	0	0	0	0	0	0	0	0	0	0	0	0	0	0	0	0	0	0	0	0	0	0	0	0	0	0
Bivalvia	Heterodonta	Veneroida	Galeommatoidea	Montacutidae	Scacchia	Scacchia oblonga	0	0	0	0	0	0	0	0	0	0	0	0	0	0	0	0	0	0	0	0	0	0	0	0	0	0	0	0	0	0	0	0	0	0	0	0	0	0
Bivalvia	Heterodonta	Veneroida	Galeommatoidea	Montacutidae	Lepton	Lepton squamosum	0	0	0	0	0	0	0	0	0	0	0	0	0	0	0	0	0	0	0	0	0	0	0	2	0	0	4	2	3	6	9	10	13	12	10	5	4	1
Bivalvia	Heterodonta	Veneroida	Galeommatoidea	Montacutidae	Lepton	Lepton subtrigonum	0	0	0	0	0	0	0	0	0	0	0	0	0	0	0	0	0	0	0	0	0	0	0	0	0	0	0	0	0	0	0	0	0	0	0	0	0	0
Bivalvia	Heterodonta	Veneroida	Galeommatoidea	Laseidae	Arculus	Arculus cf_sykesii	0	0	0	0	0	0	0	0	0	0	0	0	0	0	0	0	0	0	0	0	0	0	0	1	0	0	0	0	0	0	0	0	0	0	0	0	0	0
Bivalvia	Heterodonta	Veneroida	Galeommatoidea	Laseidae	Hemilepton	Hemilepton nitidum	0	0	0	0	0	0	0	0	0	0	0	0	0	1	1	0	1	2	0	2	0	4	3	7	3	3	3	3	0	2	7	3	5	2	3	1	1	0
Bivalvia	Heterodonta	Veneroida	Galeommatoidea	Kellidae	Kellia	Kellia suborbicularis	0	1	1	0	1	0	1	0	1	0	1	1	1	3	5	5	4	1	4	4	8	4	3	5	3	0	1	2	1	3	1	1	2	1	0	1	0	0
Bivalvia	Heterodonta	Veneroida	Galeommatoidea	Kellidae	Bornia	Bornia geoffroyi	0	0	0	0	0	0	0	0	0	0	0	0	0	0	0	0	0	0	0	0	0	0	0	0	1	0	0	1	0	0	0	0	0	0	0	0	0	0
Bivalvia	Heterodonta	Veneroida	Chamoidea	Carditidae	Centrocardita	Centrocardita aculeata	0	0	0	0	0	0	0	0	0	0	0	0	0	0	0	0	0	0	0	0	0	0	0	0	0	0	0	0	0	0	0	0	0	0	0	0	0	0
Bivalvia	Heterodonta	Veneroida	Chamoidea	Chamidae	Chama	Chama gryphoides	0	0	0	0	0	0	0	0	0	0	0	0	1	0	0	0	0	1	0	0	0	0	5	0	4	4	4	2	2	4	6	8	11	5	4	3	5	1
Bivalvia	Heterodonta	Veneroida	Chamoidea	Chamidae	Pseudochama	Pseudochama gryphina	0	0	0	0	0	0	0	0	0	0	0	0	0	0	0	0	1	0	0	0	0	0	0	0	1	0	0	0	0	0	1	0	0	0	0	0	0	0
Bivalvia	Heterodonta	Veneroida	Cyamioidea	Basterotiidae	Saxicavella	Saxicavella jeffreysi	0	0	0	0	0	0	0	0	0	0	0	0	0	0	0	0	0	0	0	0	0	0	0	0	0	0	0	0	0	0	0	0	0	0	0	0	0	0
Bivalvia	Heterodonta	Veneroida	Cardioidea	Cardiidae	Acanthocardia	Acanthocardia paucicostata	0	0	0	0	0	0	0	0	0	0	0	0	0	0	0	0	0	0	0	0	0	0	0	0	0	0	0	0	0	0	0	0	0	0	0	0	0	0
Bivalvia	Heterodonta	Veneroida	Cardioidea	Cardiidae	Acanthocardia	Acanthocardia deshayesii	0	0	0	0	0	0	0	0	0	0	0	0	0	0	0	0	0	0	0	0	0	0	0	0	0	0	0	0	0	0	0	0	0	0	0	0	0	0
Bivalvia	Heterodonta	Veneroida	Cardioidea	Cardiidae	Acanthocardia	Acanthocardia aculeata	0	0	0	0	0	0	0	0	0	0	0	0	0	0	0	0	0	0	0	0	0	0	0	0	0	0	0	0	0	0	0	0	0	0	0	0	0	0
Bivalvia	Heterodonta	Veneroida	Cardioidea	Cardiidae	Parvicardium	Parvicardium scriptum	0	0	4	3	5	5	8	5	8	7	7	11	19	19	27	13	17	14	15	22	12	8	17	14	16	5	11	9	18	14	3	20	6	5	5	7	2	0
Bivalvia	Heterodonta	Veneroida	Cardioidea	Cardiidae	Parvicardium	Parvicardium exiguum	0	0	0	0	0	0	0	0	0	0	0	0	0	0	0	0	0	0	0	0	0	0	0	0	0	0	0	0	0	0	0	0	0	0	0	0	0	0
Bivalvia	Heterodonta	Veneroida	Cardioidea	Cardiidae	Parvicardium	Parvicardium scabrum	0	0	1	1	1	0	3	0	2	2	3	3	3	6	8	4	4	3	8	13	15	37	23	21	31	10	16	21	9	12	28	24	18	23	10	6	5	1
Bivalvia	Heterodonta	Veneroida	Cardioidea	Cardiidae	Parvicardium	Parvicardium minimum	0	1	4	6	8	11	7	3	4	7	10	19	18	16	14	10	13	12	15	25	15	24	33	30	25	13	10	9	6	3	6	8	1	2	3	4	3	0
Bivalvia	Heterodonta	Veneroida	Cardioidea	Cardiidae	Papillicardium	Papillicardium papillosum	0	3	3	6	3	7	3	6	4	4	7	9	10	8	10	9	18	19	11	16	14	20	13	11	15	22	15	20	12	19	20	19	24	29	19	9	7	4
Bivalvia	Heterodonta	Veneroida	Cardioidea	Cardiidae	NA	Fraginae indet Papillicardium_Parvicardium	0	0	0	0	0	0	0	0	0	0	0	0	0	0	0	0	0	0	0	0	0	0	0	0	0	0	0	0	0	0	0	0	0	0	0	0	0	0
Bivalvia	Heterodonta	Veneroida	Cardioidea	Cardiidae	Cerastoderma	Cerastoderma glaucum	0	0	0	0	0	0	0	0	0	0	0	0	0	0	0	0	0	0	0	0	0	0	0	0	0	0	0	0	0	0	0	0	0	0	0	0	0	0
Bivalvia	Heterodonta	Veneroida	Cardioidea	Cardiidae	Cerastoderma	Cerastoderma edule	0	0	0	0	0	0	0	0	0	0	0	0	0	0	0	0	0	0	0	0	0	0	0	0	0	0	0	0	0	0	0	0	0	0	0	0	0	0
Bivalvia	Heterodonta	Veneroida	Cardioidea	Cardiidae	Cerastoderma	Cerastoderma spp	0	0	0	0	0	0	0	0	0	0	0	0	0	0	0	0	0	0	0	0	0	0	0	0	0	0	0	0	0	0	0	0	0	0	0	0	0	0
Bivalvia	Heterodonta	Veneroida	Cardioidea	Cardiidae	Laevicardium	Laevicardium crassum	0	0	0	0	0	2	0	0	0	0	0	0	1	0	1	0	0	1	0	0	0	1	1	1	1	1	0	0	1	0	0	1	0	0	0	0	0	0
Bivalvia	Heterodonta	Veneroida	Mactroidea	Mactridae	Spisula	Spisula subtruncata	0	0	0	0	0	0	0	0	0	0	0	0	0	0	0	0	0	0	0	0	0	0	0	0	0	0	0	0	0	0	0	0	0	0	0	0	0	0
Bivalvia	Heterodonta	Veneroida	Sphaerioidea	Sphaeriidae	Pisidium	Pisidium sp_1	0	0	0	0	0	0	0	0	0	0	0	0	0	0	0	0	0	0	0	0	0	0	0	0	0	0	0	0	0	0	0	0	0	0	0	0	0	0
Bivalvia	Heterodonta	Veneroida	Tellinoidea	Semelidae	Abra	Abra alba	0	2	0	0	0	1	1	2	1	1	2	4	4	3	1	5	8	9	10	7	4	6	5	8	2	1	2	2	3	2	1	0	1	1	0	0	0	0
Bivalvia	Heterodonta	Veneroida	Tellinoidea	Semelidae	Abra	Abra nitida	0	0	0	0	0	0	0	0	0	0	0	0	0	0	0	0	0	0	0	0	0	0	0	0	0	0	0	0	0	0	0	0	0	0	0	0	0	0
Bivalvia	Heterodonta	Veneroida	Tellinoidea	Semelidae	Abra	Abra prismatica	0	0	0	0	0	0	0	0	0	0	0	0	0	0	0	0	0	0	0	0	0	0	0	0	0	0	0	0	0	0	0	0	0	0	0	0	0	0
Bivalvia	Heterodonta	Veneroida	Tellinoidea	Semelidae	Abra	Abra tenuis	0	0	0	0	0	0	0	0	0	0	0	0	0	0	0	0	0	0	0	0	0	0	0	0	0	0	0	0	0	0	0	0	0	0	0	0	0	0
Bivalvia	Heterodonta	Veneroida	Tellinoidea	Semelidae	Abra	Abra spp	0	0	0	0	0	0	0	0	0	0	0	0	0	0	0	0	0	0	0	0	0	0	0	0	0	0	0	0	0	0	0	0	0	0	0	0	0	0
Bivalvia	Heterodonta	Veneroida	Tellinoidea	Tellinidae	Moerella	Moerella cf_distorta	0	0	0	0	0	0	0	0	0	0	0	0	0	0	0	0	0	0	0	0	0	0	0	0	0	0	2	0	0	0	0	0	0	0	0	0	0	0
Bivalvia	Heterodonta	Veneroida	Tellinoidea	Tellinidae	Tellina	Tellina serrata	0	0	0	0	0	0	0	0	0	0	0	0	0	1	0	0	0	0	0	0	0	0	0	0	0	0	0	0	0	0	0	0	0	0	0	0	0	0
Bivalvia	Heterodonta	Veneroida	Tellinoidea	Tellinidae	Tellina	Tellina pulchella	0	0	0	0	0	0	0	0	0	0	0	0	0	0	0	0	0	0	0	0	0	0	0	1	0	0	0	0	0	0	0	0	0	0	0	0	0	0
Bivalvia	Heterodonta	Veneroida	Tellinoidea	Tellinidae	Tellina	Tellina donacina	0	0	0	0	0	0	0	0	0	0	0	0	0	0	0	0	0	0	0	0	0	1	0	0	0	0	0	0	1	1	0	0	1	0	0	1	0	0
Bivalvia	Heterodonta	Veneroida	Tellinoidea	Tellinidae	Tellina	Tellina fabula	0	0	0	0	0	0	0	0	0	0	0	0	0	0	0	0	0	0	0	0	0	0	0	0	0	0	0	0	0	0	0	0	0	0	0	0	0	0
Bivalvia	Heterodonta	Veneroida	Tellinoidea	Tellinidae	Tellina	Tellina pygmaea	0	0	0	0	0	0	0	0	0	0	0	0	0	0	0	0	0	0	0	0	0	0	0	0	0	0	0	0	0	0	0	0	0	0	0	0	0	0
Bivalvia	Heterodonta	Veneroida	Tellinoidea	Tellinidae	Tellina	Tellina incarnata	0	0	0	0	0	0	0	0	0	0	0	0	0	0	0	0	0	0	0	0	0	0	0	0	0	0	0	0	0	0	0	0	0	0	0	0	0	0
Bivalvia	Heterodonta	Veneroida	Tellinoidea	Tellinidae	NA	Tellininae indet Tellina_Moerella	0	0	0	0	0	0	0	1	0	0	0	0	0	0	0	0	0	1	1	0	0	1	0	0	0	0	0	0	0	1	1	1	0	0	0	0	0	0
Bivalvia	Heterodonta	Veneroida	Tellinoidea	Tellinidae	Gastrana	Gastrana fragilis	0	0	0	0	0	0	0	0	0	0	0	0	0	0	0	0	0	0	0	0	0	0	0	0	0	0	0	0	0	0	0	0	0	0	0	0	0	0
Bivalvia	Heterodonta	Veneroida	Tellinoidea	Tellinidae	Arcopagia	Arcopagia balaustina	0	0	0	0	0	0	0	0	0	0	0	1	0	1	0	1	4	2	1	3	1	1	0	1	1	0	1	1	0	0	0	0	0	0	0	0	0	0
Bivalvia	Heterodonta	Veneroida	Tellinoidea	Psammobiidae	Gari	Gari costulata	0	0	0	0	0	0	0	0	0	0	0	0	0	0	0	0	0	0	0	0	0	0	0	2	0	0	0	0	0	1	0	0	1	0	2	0	0	0
Bivalvia	Heterodonta	Veneroida	Tellinoidea	Psammobiidae	Gari	Gari fervensis	0	0	0	0	0	0	0	0	0	0	0	0	0	1	0	0	0	0	0	1	0	0	0	3	0	0	0	0	0	0	1	0	0	0	0	0	2	0
Bivalvia	Heterodonta	Veneroida	Tellinoidea	Psammobiidae	Gari	Gari depressa	0	0	0	0	0	0	0	0	0	0	0	0	0	0	0	0	0	0	0	0	0	0	0	0	0	0	0	0	0	0	0	2	0	0	0	0	0	0
Bivalvia	Heterodonta	Veneroida	Tellinoidea	Psammobiidae	Gari	Gari spp	0	0	0	0	0	0	0	0	0	0	0	0	0	0	0	0	0	0	0	0	0	0	0	0	0	1	0	0	0	0	1	0	0	0	0	0	0	0
Bivalvia	Heterodonta	Veneroida	Tellinoidea	Solecurtidae	Azorinus	Azorinus chamasolen	0	0	0	0	0	0	0	0	0	0	0	0	0	0	0	0	0	0	0	0	0	0	0	0	0	0	0	0	0	0	0	0	0	0	0	0	0	0
Bivalvia	Heterodonta	Veneroida	Tellinoidea	Solecurtidae	Solecurtus	Solecurtus candidus	0	0	0	0	0	0	0	0	0	0	0	0	0	0	0	0	0	0	0	0	0	0	0	0	0	0	0	0	0	0	0	0	0	0	0	0	0	0
Bivalvia	Heterodonta	Veneroida	Tellinoidea	Solecurtidae	Solecurtus	Solecurtus spp	0	0	0	0	0	0	0	0	0	0	0	0	0	0	0	0	0	0	0	0	0	0	0	0	0	0	0	0	0	0	0	0	0	0	0	0	0	0
Bivalvia	Heterodonta	Veneroida	Tellinoidea	Donacidae	Donax	Donax venustus	0	0	0	0	0	0	0	0	0	0	0	0	0	0	0	0	0	0	0	0	0	0	0	0	0	0	0	0	0	0	0	0	0	0	0	0	0	0
Bivalvia	Heterodonta	Veneroida	Veneroidea	Veneridae	Mysia	Mysia undata	0	0	0	0	0	0	0	0	0	0	0	0	0	0	0	0	0	0	0	0	0	0	0	0	0	0	0	0	0	1	0	0	1	0	1	1	0	0
Bivalvia	Heterodonta	Veneroida	Veneroidea	Veneridae	Gouldia	Gouldia minima	0	0	0	1	5	3	3	2	2	4	7	2	6	7	5	3	10	7	3	8	3	6	9	8	16	26	21	18	12	11	14	20	21	20	21	9	12	6
Bivalvia	Heterodonta	Veneroida	Veneroidea	Veneridae	Pitar	Pitar rudis	0	0	2	3	4	1	3	3	3	1	7	5	6	11	6	4	14	9	9	9	7	17	13	9	7	14	10	9	5	4	10	8	5	10	7	3	3	1
Bivalvia	Heterodonta	Veneroida	Veneroidea	Veneridae	Pitar	Pitar mediterraneus	0	0	0	0	0	0	0	0	0	0	0	0	0	0	0	0	0	1	0	0	0	0	0	0	0	0	0	0	0	0	0	0	0	0	0	0	0	0
Bivalvia	Heterodonta	Veneroida	Veneroidea	Veneridae	Callista	Callista chione	0	0	0	0	0	0	0	0	0	0	0	0	0	0	0	0	0	0	0	0	0	0	0	0	0	0	0	0	0	0	0	2	0	0	0	0	0	0
Bivalvia	Heterodonta	Veneroida	Veneroidea	Veneridae	Polititapes	Polititapes cf_rhomboides	0	0	0	0	0	0	0	0	0	0	0	0	0	0	0	0	0	0	0	0	0	0	0	0	0	0	0	0	0	0	0	0	0	0	0	0	0	0
Bivalvia	Heterodonta	Veneroida	Veneroidea	Veneridae	Polititapes	Polititapes aurea	0	0	0	1	0	0	1	0	0	0	0	0	0	0	0	0	0	0	0	0	0	0	0	1	0	0	0	2	0	1	0	0	5	0	0	0	0	0
Bivalvia	Heterodonta	Veneroida	Veneroidea	Veneridae	Polititapes	Polititapes spp	0	0	0	0	0	0	0	0	0	0	0	0	0	0	0	0	0	0	0	0	0	0	0	0	0	0	0	0	0	0	0	0	0	0	1	0	0	0
Bivalvia	Heterodonta	Veneroida	Veneroidea	Veneridae	NA	Tapetinae indet	0	0	0	0	0	0	0	0	0	0	0	0	0	0	0	0	0	0	0	0	0	0	0	0	0	0	0	0	0	0	0	0	0	0	0	0	0	0
Bivalvia	Heterodonta	Veneroida	Veneroidea	Veneridae	Clausinella	Clausinella fasciata	0	0	0	0	0	1	0	0	0	0	0	1	1	1	2	0	5	2	1	9	7	17	11	17	9	15	13	15	16	12	25	15	21	11	17	13	6	1
Bivalvia	Heterodonta	Veneroida	Veneroidea	Veneridae	Dosinia	Dosinia lupinis	0	0	0	0	0	0	0	0	0	0	0	0	0	0	0	0	0	0	0	0	0	0	0	0	0	0	0	0	0	0	0	0	0	0	0	0	0	0
Bivalvia	Heterodonta	Veneroida	Veneroidea	Veneridae	Venus	Venus verrucosa	0	1	0	0	1	0	1	1	1	1	0	2	1	1	1	2	1	1	5	1	2	3	5	6	5	8	14	10	5	5	8	7	6	10	8	8	7	2
Bivalvia	Heterodonta	Veneroida	Veneroidea	Veneridae	Venus	Venus casina	0	0	0	0	0	0	0	0	0	0	0	0	0	0	0	0	0	0	0	0	0	0	0	0	0	0	0	0	0	0	0	0	0	0	0	0	0	0
Bivalvia	Heterodonta	Veneroida	Veneroidea	Veneridae	Timoclea	Timoclea ovata	2	2	6	4	7	10	6	6	6	7	12	26	25	40	27	38	52	61	64	76	94	166	125	144	129	138	122	147	91	133	126	119	106	108	111	51	50	12
Bivalvia	Heterodonta	Veneroida	Veneroidea	Veneridae	NA	Veneridae indet	0	0	0	0	0	0	0	0	0	0	0	0	0	0	0	0	0	0	0	0	0	0	0	0	0	0	0	0	0	0	0	0	0	0	0	0	0	0
Bivalvia	Heterodonta	Veneroida	Arcticoidea	Trapezidae	Coralliophaga	Coralliophaga sp_1	0	0	0	0	0	0	0	0	0	0	0	0	0	0	1	0	0	0	1	0	1	1	0	0	1	0	0	0	0	1	0	0	0	0	0	0	0	0
Bivalvia	Heterodonta	Veneroida	Ungulinoidea	Ungulinidae	Diplodonta	Diplodonta brocchii	0	0	0	0	0	0	0	0	0	0	0	0	0	0	0	0	0	0	0	0	0	0	0	0	0	0	0	0	0	0	0	0	0	0	0	0	0	0
Bivalvia	Heterodonta	Veneroida	Ungulinoidea	Ungulinidae	Diplodonta	Diplodonta trigona	0	0	0	0	0	0	0	0	0	0	0	0	0	0	0	0	0	0	0	0	0	0	0	0	0	0	0	0	0	0	0	1	0	0	0	0	0	0
Bivalvia	Heterodonta	Myoida	Myoidea	Corbulidae	Corbula	Corbula gibba	0	1	6	3	8	6	8	8	2	6	4	12	12	15	23	16	21	18	15	19	21	30	26	16	21	13	22	9	16	11	23	10	17	11	20	10	7	1
Bivalvia	Heterodonta	Myoida	Myoidea	Corbulidae	Lentidium	Lentidium mediterraneum	0	0	0	0	0	0	0	0	0	0	0	0	0	0	0	0	0	0	0	0	0	0	0	0	0	0	0	0	0	0	0	0	0	0	0	0	0	0
Bivalvia	Heterodonta	Myoida	Pholadoidea	Pholadidae	Barnea	Barnea candida	0	0	0	0	0	0	0	0	0	0	0	0	0	0	0	0	0	0	0	0	0	0	0	0	0	0	0	0	0	0	0	0	0	0	0	0	0	0
Bivalvia	Heterodonta	Euheterodonta	Solenoidea	Pharidae	Phaxas	Phaxas adriaticus	0	0	0	0	0	0	0	0	0	0	0	0	0	0	0	0	0	0	0	0	0	0	0	1	0	0	0	0	0	0	0	0	0	0	0	0	0	0
Bivalvia	Heterodonta	Euheterodonta	Solenoidea	Pharidae	Ensis	Ensis ensis	0	0	0	0	0	0	0	0	0	0	0	0	0	0	0	0	0	0	0	0	0	0	0	0	0	0	0	0	0	0	0	0	0	0	0	0	0	0
Bivalvia	Heterodonta	Euheterodonta	Gastrochaenoidea	Gastrochaenidae	Rocellaria	Rocellaria dubia	0	0	2	0	0	0	0	0	0	0	0	0	0	0	0	0	0	0	0	0	0	2	0	2	0	1	1	2	0	2	3	0	0	0	0	0	0	0
Bivalvia	Heterodonta	Euheterodonta	Hiatelloidea	Hiatellidae	Hiatella	Hiatella arctica	0	0	2	1	3	1	5	2	2	3	2	2	4	4	5	5	10	6	5	8	3	14	5	14	13	14	17	14	3	18	17	8	18	11	14	15	5	1
Bivalvia	Heterodonta	Anomalodesmata	Panoroidea	Pandoridae	Pandora	Pandora pinna	0	0	0	0	0	0	0	0	0	0	0	0	0	0	0	0	0	0	0	0	0	0	0	0	0	0	0	0	0	0	0	0	0	0	0	0	0	0
Bivalvia	Heterodonta	Anomalodesmata	Panoroidea	Pandoridae	Pandora	Pandora inaequivalvis	0	0	0	0	0	0	0	0	0	0	0	0	0	0	0	0	0	0	0	0	0	0	0	0	0	0	0	0	0	0	0	0	0	0	0	0	0	0
Bivalvia	Heterodonta	Anomalodesmata	Cuspidarioidea	Cuspidariidae	Cuspidaria	Cuspidaria cuspidata	0	0	0	0	0	1	0	0	0	0	0	0	0	0	1	0	0	0	0	0	0	1	0	0	0	0	0	1	0	0	0	0	0	0	0	0	0	0
Bivalvia	Heterodonta	Anomalodesmata	Cuspidarioidea	Cuspidariidae	Cardiomya	Cardiomya costellata	0	0	0	0	0	0	0	1	0	0	0	0	0	1	0	0	0	0	0	0	0	0	0	0	1	0	0	0	0	0	0	0	0	0	0	0	0	0
Bivalvia	Heterodonta	Anomalodesmata	Thracioidea	Thraciidae	Thracia	Thracia phaseolina	0	0	0	0	0	0	0	0	0	0	0	0	0	0	0	0	0	0	0	0	0	0	0	0	0	0	0	0	0	0	0	0	0	0	1	0	0	0
Bivalvia	Heterodonta	Anomalodesmata	Thracioidea	Thraciidae	Thracia	Thracia corbuloides	0	0	0	0	0	0	0	0	0	0	0	0	0	0	0	0	0	0	0	0	0	0	0	0	0	0	0	0	0	0	0	0	0	0	0	0	0	0
Bivalvia	Heterodonta	Anomalodesmata	Thracioidea	Thraciidae	Thracia	Thracia cf_distorta	0	0	0	0	0	0	0	0	0	0	0	0	0	0	0	0	0	0	0	0	0	2	0	1	0	0	0	0	0	0	0	0	0	0	0	0	0	0
Bivalvia	Heterodonta	Anomalodesmata	Thracioidea	Periplomatidae	Cochlodesma	Cochlodesma praetenue	0	0	0	0	0	0	0	0	0	0	0	0	0	0	0	0	0	0	0	0	0	0	0	0	0	0	0	0	0	0	0	0	0	0	0	0	0	0
Bivalvia	NA	NA	NA	NA	NA	Bivalvia indet	0	0	0	0	0	0	0	0	0	0	0	0	0	0	0	0	0	0	0	0	0	0	0	0	0	0	0	0	0	0	0	0	0	0	0	0	0	0
Gastropoda	NA	NA	Lottoidea	Lottidae	Tectura	Tectura virginea	0	0	0	0	3	3	3	10	2	3	9	11	12	13	15	12	8	10	13	14	6	6	6	1	5	2	2	0	0	0	0	0	1	0	0	0	0	0
Gastropoda	NA	NA	Fissurelloidea	Fissurellidae	Diodora	Diodora graeca	0	1	0	0	0	2	1	0	0	1	2	1	3	2	1	1	3	3	0	5	2	1	3	3	3	6	4	3	3	2	1	0	3	3	1	2	2	1
Gastropoda	NA	NA	Fissurelloidea	Fissurellidae	Diodora	Diodora italica	0	0	0	0	0	0	0	0	0	0	0	0	0	0	0	0	0	0	0	0	0	0	0	0	0	0	0	0	0	0	0	0	0	0	0	0	0	0
Gastropoda	NA	NA	Fissurelloidea	Fissurellidae	Diodora	Diodora gibberula	0	0	0	0	0	0	0	0	0	0	0	0	0	0	0	0	0	0	0	0	0	0	0	0	0	0	0	0	0	0	0	0	0	0	0	0	0	0
Gastropoda	NA	NA	Fissurelloidea	Fissurellidae	Emarginula	Emarginula rosea	0	0	0	0	0	0	1	0	0	2	0	1	5	4	1	5	1	1	0	2	1	1	0	3	1	0	2	0	0	1	0	1	0	3	2	2	0	0
Gastropoda	NA	NA	Fissurelloidea	Fissurellidae	Emarginula	Emarginula huzardii	0	0	0	0	1	0	0	0	0	0	0	0	0	0	0	0	0	0	0	0	0	0	0	0	0	0	0	0	0	0	0	0	0	0	0	0	0	0
Gastropoda	NA	NA	Scissurelloidea	Scissurellidae	Scissurella	Scissurella costata	0	0	0	0	1	0	0	0	0	0	0	0	0	3	11	6	6	2	8	19	5	11	5	8	15	10	3	7	10	0	3	11	5	6	3	1	0	0
Gastropoda	NA	NA	Phasianelloidea	Phasianellidae	Tricolia	Tricolia pullus	0	0	0	0	0	0	0	0	0	0	0	0	0	0	0	0	0	0	0	0	0	0	0	0	0	0	0	0	0	0	0	0	0	1	0	0	0	0
Gastropoda	Vetigastropoda	NA	Haliotoidea	Haliotidae	Haliotis	Haliotis tuberculata	0	0	0	0	0	0	0	0	0	0	0	0	0	0	0	0	0	0	0	0	0	0	0	0	0	0	0	0	0	0	0	0	0	0	0	0	0	0
Gastropoda	Vetigastropoda	NA	Trochoidea	Calliostomatidae	Calliostoma	Calliostoma cf_conulus	0	0	0	0	0	0	0	0	0	0	0	0	0	1	0	1	0	0	0	0	0	0	0	0	0	0	0	0	0	0	0	0	0	0	0	0	0	0
Gastropoda	Vetigastropoda	NA	Trochoidea	Calliostomatidae	Calliostoma	Calliostoma cf_zizyphinum	0	0	0	0	1	0	0	1	0	0	1	2	2	2	4	2	2	4	1	1	1	5	1	3	4	4	0	0	2	1	2	2	1	1	0	1	0	0
Gastropoda	Vetigastropoda	NA	Trochoidea	Calliostomatidae	Calliostoma	Calliostoma laugieri ev auch conulus	0	0	0	0	0	0	0	0	0	0	0	0	0	0	0	0	0	0	0	0	0	0	0	0	0	0	0	0	0	0	0	0	0	0	0	0	0	0
Gastropoda	Vetigastropoda	NA	Trochoidea	Trochidae	Gibbula	Gibbula fanulum	0	0	0	0	0	0	0	0	0	0	0	0	0	0	0	0	0	0	0	1	0	0	0	0	0	1	0	0	1	0	0	0	1	0	0	0	0	0
Gastropoda	Vetigastropoda	NA	Trochoidea	Trochidae	Gibbula	Gibbula cf ardens	0	0	0	0	0	0	1	0	0	0	2	3	3	1	2	4	6	10	5	8	7	12	26	17	7	13	8	17	10	12	7	21	15	4	7	6	3	1
Gastropoda	Vetigastropoda	NA	Trochoidea	Trochidae	Gibbula	Gibbula cf_guttadauri	0	0	0	0	0	0	0	0	0	0	0	0	0	0	0	0	0	0	0	0	0	0	0	0	0	0	0	0	0	0	0	0	0	0	0	0	0	0
Gastropoda	Vetigastropoda	NA	Trochoidea	Trochidae	Gibbula	Gibbula cf_varia	0	0	0	0	0	0	0	0	0	0	0	0	0	0	0	0	0	0	0	0	0	0	0	0	0	0	0	0	0	0	0	0	0	0	0	0	0	0
Gastropoda	Vetigastropoda	NA	Trochoidea	Trochidae	Gibbula	Gibbula cf_leucophaea	0	0	0	0	0	0	0	0	0	0	0	0	0	0	0	0	0	0	0	0	0	0	0	0	0	0	0	0	0	0	0	0	0	0	0	0	0	0
Gastropoda	Vetigastropoda	NA	Trochoidea	Trochidae	Jujubinus	Jujubinus montagui	0	0	0	1	0	2	2	1	1	1	7	5	11	10	12	4	10	23	26	25	27	68	57	68	38	55	59	41	40	39	58	65	32	27	26	22	10	5
Gastropoda	Vetigastropoda	NA	Trochoidea	Trochidae	Jujubinus	Jujubinus exasperatus	0	0	0	1	0	1	3	3	1	2	3	12	14	19	20	21	24	10	13	13	13	16	16	1	11	6	7	12	14	17	9	18	15	5	7	5	1	0
Gastropoda	Vetigastropoda	NA	Trochoidea	Trochidae	Jujubinus	Jujubinus cf_striatus	0	0	0	0	0	0	0	0	0	0	0	0	0	0	0	0	0	0	0	0	0	0	0	0	0	0	0	0	0	0	0	0	0	0	0	0	0	0
Gastropoda	Vetigastropoda	NA	Trochoidea	Trochidae	Jujubinus	Jujubinus spp	0	0	0	0	0	0	0	0	0	0	0	0	0	0	0	0	0	0	0	0	0	0	0	0	0	0	0	0	0	0	0	0	0	0	0	0	0	0
Gastropoda	Vetigastropoda	NA	Trochoidea	Trochidae	Clelandella	Clelandella miliaris	0	0	0	0	0	0	0	0	0	0	1	0	0	0	0	0	0	0	0	0	0	0	0	0	0	0	0	0	0	0	0	0	0	0	0	0	0	0
Gastropoda	Vetigastropoda	NA	Trochoidea	Trochidae	Clanculus	Clanculus cruciatus	0	0	0	0	0	0	0	0	0	0	0	0	0	0	0	0	0	0	0	0	0	0	0	0	0	0	0	0	0	0	0	0	0	0	0	0	0	0
Gastropoda	Vetigastropoda	NA	Trochoidea	Trochidae	Phorcus	Phorcus richardi	0	0	0	0	0	0	0	0	0	0	0	0	0	0	0	0	0	0	0	0	0	0	0	0	0	0	0	0	0	0	0	0	0	0	0	0	0	0
Gastropoda	Vetigastropoda	NA	Trochoidea	Turbinidae	Bolma	Bolma rugosa	0	0	0	0	0	0	0	0	0	0	0	0	0	0	0	3	0	0	1	0	2	1	5	2	0	3	2	0	0	0	2	3	1	0	1	0	1	0
Gastropoda	Caenogastropoda	Caenogastropoda_unassigned	Cerithioidea	Cerithiidae	Bittium	Bittium latreilli	0	0	1	0	1	2	2	7	4	4	3	6	8	11	6	4	4	9	10	3	6	14	13	15	18	19	12	8	24	12	29	32	29	22	16	10	5	4
Gastropoda	Caenogastropoda	Caenogastropoda_unassigned	Cerithioidea	Cerithiidae	Bittium	Bittium reticulatum cf_scabrum	0	0	0	0	2	3	5	4	3	6	13	14	15	19	11	11	13	6	2	4	1	9	2	4	5	9	4	16	1	13	17	12	12	11	7	5	5	1
Gastropoda	Caenogastropoda	Caenogastropoda_unassigned	Cerithioidea	Cerithiidae	Bittium	Bittium submamillatum	0	0	0	4	8	10	11	9	17	10	33	53	75	52	31	26	51	27	14	32	24	29	32	47	29	40	18	52	33	27	26	40	24	14	13	12	6	2
Gastropoda	Caenogastropoda	Caenogastropoda_unassigned	Cerithioidea	Cerithiidae	Cerithium	Cerithium cf_vulgatum	0	0	0	1	0	0	0	0	0	1	0	1	7	5	0	1	1	2	1	0	0	0	0	0	1	1	0	1	0	0	1	2	1	0	1	0	0	0
Gastropoda	Caenogastropoda	Caenogastropoda_unassigned	Cerithioidea	Cerithiidae	Cerithium	Cerithium sp_1 ev_auch vulgatum	0	0	0	0	0	0	0	0	0	0	0	0	0	0	0	0	0	0	0	0	0	0	0	0	0	0	0	0	0	0	0	0	0	0	0	0	0	0
Gastropoda	Caenogastropoda	Caenogastropoda_unassigned	Cerithioidea	Turritellidae	Turritella	Turritella communis	0	0	0	0	1	1	2	0	0	2	4	1	4	2	3	3	2	5	3	7	5	6	4	8	3	5	3	2	5	3	5	4	5	2	0	0	0	0
Gastropoda	Caenogastropoda	Caenogastropoda_unassigned	Cerithioidea	Turritellidae	Turritella	Turritella turbona	0	0	0	0	0	0	0	0	0	0	0	0	0	0	0	0	0	0	0	0	0	0	0	0	0	0	0	0	0	0	0	0	0	0	0	0	0	0
Gastropoda	Caenogastropoda	Caenogastropoda_unassigned	Triphoroidea	Cerithiopsidae	Cerithiopsis	Cerithiopsis tubercularis	0	0	1	0	0	0	0	0	0	0	0	2	1	2	1	0	1	2	1	0	2	1	1	2	2	2	0	1	0	0	1	3	1	2	0	0	0	0
Gastropoda	Caenogastropoda	Caenogastropoda_unassigned	Triphoroidea	Cerithiopsidae	Cerithiopsis	Cerithiopsis jeffreysi	0	0	0	0	0	0	0	0	0	0	0	0	0	0	0	0	0	0	0	0	0	0	0	0	0	0	0	0	0	0	0	0	0	0	0	0	0	0
Gastropoda	Caenogastropoda	Caenogastropoda_unassigned	Triphoroidea	Cerithiopsidae	Cerithiopsis	Cerithiopsis barleei	0	0	0	0	0	0	0	0	1	0	0	1	0	1	0	2	0	0	1	0	1	3	3	1	2	0	0	1	0	0	1	1	0	3	1	0	0	0
Gastropoda	Caenogastropoda	Caenogastropoda_unassigned	Triphoroidea	Cerithiopsidae	Cerithiopsis	Cerithiopsis nana	0	0	0	0	0	0	0	0	0	0	2	1	0	0	0	0	0	0	0	1	0	0	1	0	0	1	0	0	0	0	0	2	0	0	0	0	0	0
Gastropoda	Caenogastropoda	Caenogastropoda_unassigned	Triphoroidea	Cerithiopsidae	Cerithiopsis	Cerithiopsis nofronii	0	0	0	0	0	0	0	0	0	0	0	0	0	0	0	0	0	0	0	0	0	0	0	0	0	0	0	0	0	0	0	0	0	0	0	0	0	0
Gastropoda	Caenogastropoda	Caenogastropoda_unassigned	Triphoroidea	Cerithiopsidae	Cerithiopsis	Cerithiopsis cf_diadema	0	0	0	0	0	0	0	0	0	0	0	0	1	0	0	0	0	0	0	0	0	0	0	0	0	0	0	0	0	0	1	0	0	2	0	0	0	0
Gastropoda	Caenogastropoda	Caenogastropoda_unassigned	Triphoroidea	Cerithiopsidae	Cerithiopsis	Cerithiopsis spp	0	0	0	0	0	0	0	0	0	0	0	0	0	1	0	0	1	0	1	1	0	2	2	3	0	3	5	4	0	4	1	7	5	3	4	3	0	0
Gastropoda	Caenogastropoda	Caenogastropoda_unassigned	Triphoroidea	Cerithiopsidae	Dizoniopsis	Dizoniopsis cf_abylensis	0	0	0	0	0	0	0	0	0	0	1	0	0	0	0	0	0	0	0	0	0	0	0	0	0	0	0	0	0	0	0	0	0	0	0	0	0	0
Gastropoda	Caenogastropoda	Caenogastropoda_unassigned	Triphoroidea	Triphoridae	Monophorus	Monophorus thiriotae	0	0	0	0	0	1	0	0	0	0	0	0	0	0	2	1	2	0	0	1	0	2	0	0	1	1	0	0	0	0	0	0	0	0	0	0	0	0
Gastropoda	Caenogastropoda	Caenogastropoda_unassigned	Triphoroidea	Triphoridae	Monophorus	Monophorus perversus	0	0	0	0	0	1	0	0	0	0	0	0	0	0	0	0	0	0	0	0	0	0	0	2	0	1	0	0	1	0	0	1	2	0	0	0	1	0
Gastropoda	Caenogastropoda	Caenogastropoda_unassigned	Triphoroidea	Triphoridae	Marshallora	Marshallora adversa	0	0	0	0	1	2	3	0	2	2	3	5	7	7	5	4	3	2	3	3	8	7	8	5	4	15	3	9	11	9	16	15	16	13	14	4	3	1
Gastropoda	Caenogastropoda	Caenogastropoda_unassigned	Triphoroidea	Triphoridae	Metaxia	Metaxia metaxa	0	0	0	0	0	0	0	0	0	0	0	0	0	0	0	0	0	0	0	0	0	0	1	1	0	1	0	4	0	2	0	0	2	2	0	0	0	0
Gastropoda	Caenogastropoda	Caenogastropoda_unassigned	Triphoroidea	Triphoridae	Similiphora	Similiphora cf_similior	0	0	0	0	0	0	0	0	0	0	0	0	0	0	0	0	0	0	0	0	0	0	0	0	0	0	0	0	0	0	0	0	0	0	0	0	0	0
Gastropoda	Caenogastropoda	Caenogastropoda_unassigned	Triphoroidea	Triphoridae	NA	Triphoridae indet	0	0	0	0	0	1	0	0	0	1	0	5	7	8	2	3	9	4	2	11	6	7	19	17	16	16	22	20	18	18	37	36	35	19	25	16	6	0
Gastropoda	Caenogastropoda	Caenogastropoda_unassigned	Epitonioidea	Epitoniidae	Epitonium	Epitonium muricatum	0	0	0	0	0	0	0	1	0	0	0	1	3	0	0	0	1	0	1	1	1	0	1	3	1	1	0	1	0	0	0	0	0	0	0	0	1	0
Gastropoda	Caenogastropoda	Caenogastropoda_unassigned	Epitonioidea	Epitoniidae	Epitonium	Epitonium clathrus	0	0	0	0	0	0	0	0	1	0	0	0	0	0	2	1	1	0	2	1	0	4	5	6	3	9	4	6	6	11	7	14	13	4	5	2	2	1
Gastropoda	Caenogastropoda	Caenogastropoda_unassigned	Epitonioidea	Epitoniidae	Epitonium	Epitonium cf_clathratulum	0	0	0	0	0	0	0	0	0	0	0	0	0	0	1	0	0	0	0	0	0	0	0	0	0	1	0	0	0	0	0	1	0	0	0	0	0	0
Gastropoda	Caenogastropoda	Caenogastropoda_unassigned	Epitonioidea	Epitoniidae	Epitonium	Epitonium algerianum	0	0	0	0	0	0	0	0	0	0	0	0	0	0	0	0	0	0	0	0	0	0	0	0	0	0	0	0	0	0	0	0	0	0	0	0	0	0
Gastropoda	Caenogastropoda	Caenogastropoda_unassigned	Epitonioidea	Epitoniidae	Epitonium	Epitonium turtonis	0	0	0	0	0	0	0	0	0	0	0	0	0	0	0	0	0	0	0	0	0	0	0	0	0	0	0	0	0	0	0	0	0	0	0	0	0	0
Gastropoda	Caenogastropoda	Caenogastropoda_unassigned	Eulimoidea	Eulimidae	Eulima	Eulima glabra	0	0	0	1	0	1	1	0	0	0	0	0	0	0	0	0	0	2	3	0	0	0	0	1	1	3	3	0	0	1	0	1	2	1	0	0	0	0
Gastropoda	Caenogastropoda	Caenogastropoda_unassigned	Eulimoidea	Eulimidae	Eulima	Eulima bilineata	0	0	0	0	0	0	0	1	0	0	0	0	0	1	0	0	1	0	0	1	2	0	0	0	0	0	0	2	0	2	1	4	0	2	0	4	0	0
Gastropoda	Caenogastropoda	Caenogastropoda_unassigned	Eulimoidea	Eulimidae	Melanella	Melanella alba	0	0	0	0	0	0	0	0	0	0	0	0	0	0	0	0	0	0	0	1	0	0	0	0	0	2	0	0	0	0	0	0	0	0	0	0	0	0
Gastropoda	Caenogastropoda	Caenogastropoda_unassigned	Eulimoidea	Eulimidae	Melanella	Melanella frielei	0	0	0	1	0	1	0	1	0	0	0	0	0	0	0	0	0	0	0	0	0	1	0	0	0	0	0	0	0	0	0	0	0	0	0	1	0	0
Gastropoda	Caenogastropoda	Caenogastropoda_unassigned	Eulimoidea	Eulimidae	Melanella	Melanella cf_polita	0	0	0	0	0	0	0	0	0	0	0	0	0	0	0	0	0	0	0	0	0	0	2	0	0	2	0	0	0	2	2	0	0	1	1	0	0	0
Gastropoda	Caenogastropoda	Caenogastropoda_unassigned	Eulimoidea	Eulimidae	Melanella	Melanella spp	0	0	0	0	0	0	0	0	0	0	1	0	0	0	0	0	0	0	0	0	0	0	0	0	0	0	0	0	1	0	0	0	0	0	0	0	0	1
Gastropoda	Caenogastropoda	Caenogastropoda_unassigned	Eulimoidea	Eulimidae	Vitreolina	Vitreolina curva	0	0	0	0	0	0	2	0	2	2	2	1	2	1	2	3	1	1	0	2	0	2	0	3	1	3	0	0	0	0	0	0	1	0	0	0	0	0
Gastropoda	Caenogastropoda	Caenogastropoda_unassigned	Eulimoidea	Eulimidae	Curveulima	Curveulima devians	0	0	0	0	0	0	0	0	0	0	0	1	0	0	0	0	0	0	1	0	0	0	0	0	0	0	0	0	0	1	0	4	0	0	0	0	0	0
Gastropoda	Caenogastropoda	Caenogastropoda_unassigned	Eulimoidea	Eulimidae	NA	Eulimidae indet	0	0	0	0	0	0	0	0	0	0	0	0	0	0	0	0	0	0	0	0	0	0	0	0	0	0	0	0	0	0	0	0	0	0	0	0	0	0
Gastropoda	Caenogastropoda	Caenogastropoda_unassigned	Eulimoidea	Aclididae	Aclis	Aclis minor	0	0	0	0	0	0	0	0	0	0	1	0	0	2	0	0	1	0	0	1	0	4	0	1	2	3	5	4	4	7	6	10	9	10	2	0	2	0
Gastropoda	Caenogastropoda	Littorinimorpha	Rissooidea	Rissoidae	Alvania	Alvania beanii	0	0	0	4	5	8	10	11	17	8	16	33	31	35	17	28	26	17	19	30	15	22	29	23	23	13	8	20	11	16	18	25	17	14	21	7	6	1
Gastropoda	Caenogastropoda	Littorinimorpha	Rissooidea	Rissoidae	Alvania	Alvania cancellata	0	0	0	0	0	0	0	2	1	2	0	1	2	1	0	0	1	6	1	1	3	9	6	18	5	4	4	12	7	10	14	15	14	9	8	5	2	1
Gastropoda	Caenogastropoda	Littorinimorpha	Rissooidea	Rissoidae	Alvania	Alvania carinata	0	0	0	0	0	0	0	0	0	0	0	0	0	0	0	0	0	0	0	0	1	0	0	0	0	0	0	0	0	0	0	0	0	0	0	0	0	0
Gastropoda	Caenogastropoda	Littorinimorpha	Rissooidea	Rissoidae	Alvania	Alvania cimex	0	0	0	0	0	0	0	0	0	0	0	0	0	0	0	0	2	0	0	0	0	4	7	4	9	6	6	16	19	14	18	23	19	17	7	7	1	0
Gastropoda	Caenogastropoda	Littorinimorpha	Rissooidea	Rissoidae	Alvania	Alvania geryonia	0	0	1	0	0	2	0	1	2	0	2	2	4	12	3	9	10	8	9	18	21	45	16	54	42	84	75	69	73	68	132	120	106	104	55	52	21	10
Gastropoda	Caenogastropoda	Littorinimorpha	Rissooidea	Rissoidae	Alvania	Alvania hispidula	0	0	0	0	0	0	0	0	0	0	0	0	0	0	0	0	0	0	0	0	0	0	0	0	0	0	0	0	0	0	0	0	0	0	0	0	0	0
Gastropoda	Caenogastropoda	Littorinimorpha	Rissooidea	Rissoidae	Alvania	Alvania cf_lineata	0	0	0	1	1	5	2	1	3	3	5	3	3	2	2	3	0	1	3	1	0	3	2	2	2	4	5	5	2	0	0	4	3	3	2	1	2	4
Gastropoda	Caenogastropoda	Littorinimorpha	Rissooidea	Rissoidae	Alvania	Alvania punctura	0	0	0	0	0	0	1	1	0	0	1	5	3	3	2	2	1	0	1	0	2	6	3	3	7	3	4	2	4	3	4	11	2	3	0	1	0	1
Gastropoda	Caenogastropoda	Littorinimorpha	Rissooidea	Rissoidae	Pusillina	Pusillina inconspicua	0	0	0	0	0	2	4	3	2	3	5	4	7	10	4	7	6	6	3	10	4	11	9	6	6	18	10	13	13	12	24	53	19	20	12	5	3	1
Gastropoda	Caenogastropoda	Littorinimorpha	Rissooidea	Rissoidae	Pusillina	Pusillina lineolata	0	0	0	0	0	3	0	0	0	0	3	0	5	2	2	2	2	3	0	0	1	6	5	5	8	8	2	5	6	8	12	17	6	13	9	7	0	0
Gastropoda	Caenogastropoda	Littorinimorpha	Rissooidea	Rissoidae	Pusillina	Pusillina philippi	0	0	0	0	0	0	0	0	0	0	0	0	0	0	1	0	0	1	0	0	2	2	1	2	5	5	3	4	7	6	9	13	2	5	8	5	1	1
Gastropoda	Caenogastropoda	Littorinimorpha	Rissooidea	Rissoidae	Pusillina	Pusillina radiata	0	0	0	0	1	1	0	1	1	1	0	2	3	4	2	3	4	0	1	4	2	3	0	2	4	2	3	7	3	3	8	7	8	4	5	3	0	0
Gastropoda	Caenogastropoda	Littorinimorpha	Rissooidea	Rissoidae	Pusillina	Pusillina sp_1 cf_marginata	0	0	0	0	0	0	0	0	0	0	0	0	0	0	0	0	0	0	0	0	0	0	0	0	0	0	0	0	0	0	0	0	0	0	0	0	0	0
Gastropoda	Caenogastropoda	Littorinimorpha	Rissooidea	Rissoidae	Pusillina	Pusillina cf_sarsii	0	0	0	0	0	0	0	0	0	0	0	0	0	0	0	0	0	0	0	0	0	0	0	0	0	0	0	0	0	0	0	0	0	0	0	0	0	0
Gastropoda	Caenogastropoda	Littorinimorpha	Rissooidea	Rissoidae	Setia	Setia sp_1 cf_silikorum	0	0	0	0	0	0	0	0	0	0	0	0	0	0	0	0	0	0	0	0	0	0	0	0	0	0	0	0	0	0	0	0	0	0	0	0	0	0
Gastropoda	Caenogastropoda	Littorinimorpha	Rissooidea	Rissoidae	Crisilla	Crisilla semistriata	0	0	0	0	0	0	0	0	0	0	0	0	0	0	1	0	0	0	1	1	1	4	1	0	1	1	1	0	0	0	0	3	0	2	1	0	0	0
Gastropoda	Caenogastropoda	Littorinimorpha	Rissooidea	Rissoidae	Rissoina	Rissoina bruguieri	0	0	0	0	0	0	0	0	0	0	0	0	0	0	0	0	0	0	0	0	0	1	0	2	0	2	0	2	0	2	0	2	0	1	0	0	0	0
Gastropoda	Caenogastropoda	Littorinimorpha	Rissooidea	Rissoidae	Rissoa	Rissoa decorata	0	0	0	0	0	0	0	0	1	0	0	0	0	0	0	0	0	0	0	0	0	1	0	0	0	1	0	0	0	2	2	2	0	0	0	0	0	0
Gastropoda	Caenogastropoda	Littorinimorpha	Rissooidea	Rissoidae	Rissoa	Rissoa cf_guerinii	0	0	0	0	0	0	0	0	0	0	0	0	0	0	0	1	0	0	0	0	1	0	0	0	0	0	0	0	0	0	0	0	0	0	0	0	0	1
Gastropoda	Caenogastropoda	Littorinimorpha	Rissooidea	Rissoidae	Rissoa	Rissoa monodonta	0	0	0	0	0	0	0	0	0	0	0	0	0	0	0	0	0	0	0	0	0	0	0	0	0	0	0	0	0	0	0	0	0	0	0	0	0	0
Gastropoda	Caenogastropoda	Littorinimorpha	Rissooidea	Rissoidae	Rissoa	Rissoa ventricosa	0	0	0	0	0	0	0	0	0	0	0	0	0	0	0	0	0	0	0	0	0	0	0	0	0	0	0	0	0	0	0	0	0	0	0	0	0	0
Gastropoda	Caenogastropoda	Littorinimorpha	Rissooidea	Rissoidae	Rissoa	Rissoa splendida	0	0	0	0	0	0	0	0	0	0	0	0	0	0	0	1	2	1	0	5	0	1	3	2	2	5	5	2	5	5	5	8	9	2	4	4	1	2
Gastropoda	Caenogastropoda	Littorinimorpha	Rissooidea	Rissoidae	Rissoa	Rissoa membranacea	0	0	0	0	0	0	0	0	0	0	0	0	0	0	0	0	0	0	0	0	0	0	0	0	0	0	0	0	0	0	0	0	0	0	0	0	0	0
Gastropoda	Caenogastropoda	Littorinimorpha	Rissooidea	Rissoidae	Rissoa	Rissoa violacea	0	0	0	0	0	0	0	0	0	0	0	0	0	1	0	0	1	0	0	1	0	0	1	0	0	0	0	1	2	0	0	1	3	2	1	0	0	0
Gastropoda	Caenogastropoda	Littorinimorpha	Rissooidea	Rissoidae	Rissoa	Rissoa spp	0	0	0	0	0	0	0	0	0	0	0	0	0	0	0	0	1	0	0	1	0	1	1	0	0	1	1	0	0	0	0	0	3	0	0	0	0	0
Gastropoda	Caenogastropoda	Littorinimorpha	Rissooidea	Rissoidae	Manzonia	Manzonia crassa	0	0	0	0	0	1	1	0	0	0	0	0	0	0	0	0	1	1	1	1	0	1	1	3	0	6	0	3	2	1	3	6	3	3	0	0	0	0
Gastropoda	Caenogastropoda	Littorinimorpha	Stromboidea	Aporrhaidae	Aporrhais	Aporrhais pespelecani	0	0	0	1	2	0	0	0	2	0	4	4	4	0	1	2	0	1	0	1	0	2	3	0	0	1	1	1	2	1	2	2	0	1	0	1	0	0
Gastropoda	Caenogastropoda	Littorinimorpha	Stromboidea	Vanikoridae	Megalomphalus	Megalomphalus azoneus	0	0	0	1	0	1	0	0	0	0	0	0	0	1	0	1	0	0	0	0	0	0	0	0	0	0	0	0	0	0	0	0	0	0	0	0	0	0
Gastropoda	Caenogastropoda	Littorinimorpha	Calyptraeoidea	Calyptraeidae	Calyptraea	Calyptraea chinensis	1	0	1	0	0	1	1	2	0	1	1	1	1	3	2	0	1	2	1	0	0	0	1	1	1	0	0	0	1	0	0	0	0	0	2	0	0	0
Gastropoda	Caenogastropoda	Littorinimorpha	Calyptraeoidea	Calyptraeidae	Crepidula	Crepidula moulinsii	0	0	0	0	0	2	1	0	1	0	0	2	1	3	0	3	1	0	1	0	0	0	0	0	0	0	0	0	0	0	0	0	0	0	0	0	0	0
Gastropoda	Caenogastropoda	Littorinimorpha	Truncatelloidea	Hydrobiidae	Hydrobia	Hydrobia sp_1 cf_acuta	0	0	0	0	0	0	0	0	0	0	0	0	0	0	0	1	0	0	0	0	0	1	1	0	0	0	0	0	0	0	0	0	1	0	0	0	0	1
Gastropoda	Caenogastropoda	Littorinimorpha	Truncatelloidea	Hydrobiidae	Ecrobia	Ecrobia sp_1 cf_ventrosa	0	0	0	0	0	0	0	0	0	0	0	0	0	0	0	0	0	0	0	0	0	0	0	0	0	0	0	0	0	0	0	0	0	0	0	0	0	0
Gastropoda	Caenogastropoda	Littorinimorpha	Truncatelloidea	Hydrobiidae	NA	Hydrobiidae indet	0	0	0	0	0	0	0	0	0	0	0	0	0	0	0	0	0	0	0	0	0	0	0	0	0	0	0	0	0	0	0	0	0	0	0	0	0	0
Gastropoda	Caenogastropoda	Littorinimorpha	Truncatelloidea	Iravadiidae	Hyala	Hyala vitrea	0	0	0	0	0	0	0	0	0	0	0	0	0	0	0	0	0	0	0	0	0	0	0	0	0	0	0	0	0	0	0	0	1	0	0	0	0	0
Gastropoda	Caenogastropoda	Littorinimorpha	Truncatelloidea	Iravadiidae	Ceratia	Ceratia proxima	0	0	0	0	0	0	0	0	0	0	0	0	0	0	0	0	0	0	0	0	0	0	0	0	0	0	0	0	0	0	0	0	0	0	0	0	0	0
Gastropoda	Caenogastropoda	Littorinimorpha	Truncatelloidea	Tornidae	Circulus	Circulus striatus	0	0	0	0	0	0	0	0	0	0	0	0	0	0	0	0	0	0	0	0	0	1	0	1	0	1	0	0	0	0	1	0	0	0	0	0	0	0
Gastropoda	Caenogastropoda	Littorinimorpha	Truncatelloidea	Caecidae	Caecum	Caecum trachea	0	0	0	0	0	0	0	0	0	0	0	0	0	0	0	0	0	0	0	0	0	0	0	0	0	0	0	0	2	0	2	2	0	0	1	0	0	0
Gastropoda	Caenogastropoda	Littorinimorpha	Truncatelloidea	Velutinidae	Lamellaria	Lamellaria perspicua	0	0	1	0	0	0	0	0	0	0	0	0	0	0	0	0	0	0	0	0	0	0	0	0	0	0	0	0	0	0	0	0	0	0	0	0	0	0
Gastropoda	Caenogastropoda	Littorinimorpha	Naticoidea	Naticidae	Euspira	Euspira nitida	0	0	0	0	0	0	0	0	0	0	2	0	1	0	7	1	4	2	2	1	3	8	9	3	4	3	2	1	7	5	9	5	5	5	2	3	1	0
Gastropoda	Caenogastropoda	Littorinimorpha	Naticoidea	Naticidae	Euspira	Euspira macilenta	0	0	0	0	0	0	0	0	0	0	0	0	0	0	0	0	0	0	0	0	0	0	0	0	0	0	0	0	0	0	0	0	0	0	0	0	0	0
Gastropoda	Caenogastropoda	Littorinimorpha	Naticoidea	Naticidae	Natica	Natica stercusmuscarum	0	0	0	0	0	0	0	0	0	0	0	0	0	0	1	0	0	0	0	0	0	1	1	0	0	0	2	2	1	0	2	3	0	0	1	0	0	0
Gastropoda	Caenogastropoda	Littorinimorpha	Naticoidea	Naticidae	NA	Naticidae juv_indet	0	0	0	0	0	0	0	0	0	0	0	0	0	0	0	0	0	0	0	0	0	0	0	0	1	2	1	0	1	0	0	0	0	0	1	0	1	0
Gastropoda	Caenogastropoda	Neogastropoda	Muricoidea	Muricidae	Typhinellus	Typhinellus labiatus juv	0	0	0	0	0	0	0	0	0	0	0	0	0	0	0	0	1	0	0	0	0	0	0	0	1	0	0	0	0	0	0	0	0	0	0	0	0	0
Gastropoda	Caenogastropoda	Neogastropoda	Muricoidea	Muricidae	Hexaplex	Hexaplex trunculus juv	0	0	0	0	1	2	0	0	0	0	1	0	3	3	3	1	0	2	1	4	4	5	10	5	6	5	2	3	6	10	5	0	14	3	11	0	2	0
Gastropoda	Caenogastropoda	Neogastropoda	Muricoidea	Muricidae	Bolinus	Bolinus brandaris	0	0	0	0	0	0	0	0	0	0	0	1	0	0	0	0	0	0	0	0	0	0	0	0	0	0	0	0	0	0	0	0	0	0	0	0	0	0
Gastropoda	Caenogastropoda	Neogastropoda	Muricoidea	Muricidae	NA	Muricidae indet	0	0	0	0	0	0	0	0	0	0	0	0	0	0	0	0	0	0	0	0	0	0	1	2	0	0	0	4	0	0	0	0	0	0	0	0	0	1
Gastropoda	Caenogastropoda	Neogastropoda	Muricoidea	Muricidae	Trophonopsis	Trophonopsis sp_1	0	0	0	0	0	0	0	0	0	0	0	0	0	0	0	0	0	0	0	0	1	0	0	0	0	0	0	1	1	0	1	0	0	0	0	0	0	0
Gastropoda	Caenogastropoda	Neogastropoda	Muricoidea	Muricidae	Ocenebra	Ocenebra erinaceus	0	0	0	0	0	0	0	0	0	0	0	1	0	1	0	1	0	0	0	0	0	1	1	1	1	0	0	2	1	1	2	3	0	0	1	0	0	0
Gastropoda	Caenogastropoda	Neogastropoda	Muricoidea	Muricidae	Ocinebrina	Ocinebrina helleri	0	0	0	1	0	0	0	0	0	0	0	0	0	0	0	0	0	0	0	0	0	1	0	0	0	1	0	0	0	0	0	0	0	0	0	0	0	0
Gastropoda	Caenogastropoda	Neogastropoda	Muricoidea	Cytiscidae	Gibberula	Gibberula philippii	0	0	0	0	0	0	0	0	0	0	0	0	0	0	0	0	0	0	0	0	0	0	0	0	0	0	0	0	0	0	0	0	0	0	0	0	0	0
Gastropoda	Caenogastropoda	Neogastropoda	Muricoidea	Cytiscidae	Gibberula	Gibberula turgidula	0	0	0	0	0	0	0	0	0	0	0	0	0	0	0	0	0	0	0	0	0	0	0	0	0	0	0	0	0	0	0	0	0	0	0	0	0	0
Gastropoda	Caenogastropoda	Neogastropoda	Muricoidea	Cytiscidae	Gibberula	Gibberula spp	0	0	0	0	0	0	0	1	0	0	3	4	1	2	2	1	3	2	1	1	0	0	0	1	1	0	0	0	0	0	0	0	0	0	0	0	0	0
Gastropoda	Caenogastropoda	Neogastropoda	Muricoidea	Marginellidae	Granulina	Granulina marginata	0	0	0	0	0	0	0	0	0	0	0	0	0	0	0	0	0	0	0	0	0	0	0	0	0	0	0	0	0	0	0	0	0	0	0	0	0	0
Gastropoda	Caenogastropoda	Neogastropoda	Muricoidea	Costellariidae		Vexillum ebenus	0	0	0	0	0	0	0	0	0	0	0	0	0	1	0	0	0	0	0	0	0	0	0	0	0	0	0	0	0	0	0	0	0	0	0	0	0	0
Gastropoda	Caenogastropoda	Neogastropoda	Buccinoidea	Fascicolariidae	Fusinus	Fusinus rostratus	0	0	0	0	0	1	0	0	1	0	1	4	0	1	0	2	3	2	0	2	1	3	0	4	5	1	3	3	2	0	8	7	9	4	2	1	0	3
Gastropoda	Caenogastropoda	Neogastropoda	Buccinoidea	Nassariidae	Nassarius	Nassarius pygmaeus	0	0	0	2	3	0	1	1	0	0	1	3	1	1	1	1	3	3	10	12	8	7	11	4	8	7	8	17	9	19	19	28	15	29	29	8	7	7
Gastropoda	Caenogastropoda	Neogastropoda	Buccinoidea	Nassariidae	Nassarius	Nassarius lima	0	0	0	0	0	0	0	0	0	0	1	2	1	0	0	1	0	0	0	1	0	0	0	0	0	0	0	0	0	0	0	1	0	0	0	0	0	0
Gastropoda	Caenogastropoda	Neogastropoda	Buccinoidea	Nassariidae	Nassarius	Nassarius nitidus	0	0	0	0	0	0	0	0	0	0	0	0	0	0	0	0	0	0	0	0	0	0	0	0	0	0	0	0	0	0	0	0	0	0	0	0	0	0
Gastropoda	Caenogastropoda	Neogastropoda	Buccinoidea	Nassariidae	Nassarius	Nassarius reticulatus	0	0	0	0	0	0	0	0	0	0	0	0	0	0	0	0	0	0	0	0	0	0	0	0	0	0	0	0	0	0	0	0	0	0	0	0	0	0
Gastropoda	Caenogastropoda	Neogastropoda	Buccinoidea	Columbellidae	Mitrella	Mitrella minor	0	0	0	0	0	0	1	2	0	1	1	0	0	3	0	1	0	4	2	2	1	1	2	0	3	1	0	2	3	0	0	0	0	1	5	0	0	0
Gastropoda	Caenogastropoda	Neogastropoda	Conoidea	Clathurellidae	Comarmondia	Comarmondia gracilis	0	0	0	0	0	0	0	0	0	0	0	2	2	1	0	1	2	0	2	0	0	0	1	0	1	1	1	2	0	1	1	2	0	0	0	0	0	0
Gastropoda	Caenogastropoda	Neogastropoda	Conoidea	Mangeliidae	Bela	Bela brachystoma	0	0	0	0	0	1	0	0	0	0	0	0	2	2	0	0	2	2	2	1	0	0	1	0	0	0	0	0	0	0	1	0	0	0	0	0	0	0
Gastropoda	Caenogastropoda	Neogastropoda	Conoidea	Mangeliidae	Bela	Bela cf_menkhorsti	0	0	0	0	0	0	0	0	0	0	0	0	0	0	0	0	0	0	0	0	0	0	1	0	0	0	1	0	0	2	2	0	0	0	1	1	0	1
Gastropoda	Caenogastropoda	Neogastropoda	Conoidea	Mangeliidae	Bela	Bela nebula	0	0	0	0	0	0	0	0	0	0	0	0	0	0	0	0	0	1	0	0	0	0	0	1	0	0	0	0	0	0	0	0	0	0	0	0	0	0
Gastropoda	Caenogastropoda	Neogastropoda	Conoidea	Mangeliidae	Mangelia	Mangelia unifasciata	0	0	0	0	1	0	0	0	0	4	0	2	2	2	3	2	2	4	1	2	2	4	5	3	4	3	0	1	0	2	0	3	2	2	0	0	0	0
Gastropoda	Caenogastropoda	Neogastropoda	Conoidea	Mangeliidae	Mangelia	Mangelia cf_costata	0	0	0	0	0	0	0	0	0	0	0	0	0	0	0	1	0	0	0	1	0	0	0	0	0	0	0	0	0	0	1	0	0	0	2	0	0	0
Gastropoda	Caenogastropoda	Neogastropoda	Conoidea	Mangeliidae	Mangelia	Mangelia costulata	0	0	0	0	0	0	0	0	0	0	0	0	0	2	1	1	0	0	0	0	0	0	0	0	1	0	0	0	0	0	0	0	0	0	0	0	0	0
Gastropoda	Caenogastropoda	Neogastropoda	Conoidea	Mangeliidae	Mangelia	Mangelia attenuata	0	0	0	0	0	1	0	0	0	0	0	0	0	0	0	0	0	0	0	0	0	1	0	0	0	0	0	0	0	0	0	0	0	0	0	0	0	0
Gastropoda	Caenogastropoda	Neogastropoda	Conoidea	Mangeliidae	Mangelia	Mangelia stosiciana	0	0	0	0	0	0	0	0	0	0	0	0	0	0	0	0	0	0	0	0	0	0	0	0	0	0	0	0	0	0	0	0	0	0	0	0	0	0
Gastropoda	Caenogastropoda	Neogastropoda	Conoidea	Mangeliidae	Mangelia	Mangelia sp_1	0	0	0	0	0	0	0	0	0	0	0	1	0	0	0	0	0	0	0	0	0	0	0	0	0	0	0	0	0	0	0	0	0	0	0	0	0	0
Gastropoda	Caenogastropoda	Neogastropoda	Conoidea	Rapitomidae	Raphitoma	Raphitoma cf_leufroyi	0	0	0	0	0	0	0	0	0	0	0	0	0	1	0	0	0	2	0	0	0	1	1	1	1	0	0	0	0	2	0	0	3	0	0	0	0	0
Gastropoda	Caenogastropoda	Neogastropoda	Conoidea	Rapitomidae	Raphitoma	Raphitoma cf_linearis	0	0	0	1	0	0	0	0	0	0	0	0	0	1	0	0	1	1	0	0	1	0	1	0	0	0	0	1	1	1	1	0	2	0	0	0	1	0
Gastropoda	Caenogastropoda	Neogastropoda	Conoidea	Rapitomidae	Raphitoma	Raphitoma cf_echinata	0	0	0	1	0	0	0	0	0	0	0	0	0	1	0	0	0	0	0	2	0	2	2	1	0	0	1	1	1	0	2	2	0	1	0	1	1	0
Gastropoda	Caenogastropoda	Neogastropoda	Conoidea	Rapitomidae	Raphitoma	Raphitoma cf_atropurpurea	0	0	0	0	0	0	0	0	0	0	0	0	0	0	0	0	3	2	0	0	2	0	0	0	0	0	1	3	2	0	3	0	1	0	0	0	0	0
Gastropoda	Caenogastropoda	Neogastropoda	Conoidea	Rapitomidae	Raphitoma	Raphitoma pseudohystrix	0	0	0	0	0	0	0	0	0	0	1	1	2	1	0	0	1	0	0	0	1	1	0	0	0	0	0	2	1	0	0	1	0	0	0	0	0	0
Gastropoda	Caenogastropoda	Neogastropoda	Conoidea	Rapitomidae	Raphitoma	Raphitoma cf_aequalis	0	0	0	0	0	0	0	0	0	0	0	0	0	0	0	0	1	0	1	0	0	0	0	0	0	1	0	0	0	0	0	1	0	0	0	0	0	1
Gastropoda	Caenogastropoda	Neogastropoda	Conoidea	Rapitomidae	Raphitoma	Raphitoma cf_horrida	0	0	0	0	0	0	0	0	0	0	0	0	1	0	0	0	0	0	0	0	0	0	0	0	0	0	0	0	0	0	0	0	0	0	0	0	0	0
Gastropoda	Caenogastropoda	Neogastropoda	Conoidea	Rapitomidae	Raphitoma	Raphitoma cf_hispida	0	0	0	0	0	0	0	0	0	0	0	0	0	0	0	0	0	0	0	0	0	0	0	0	0	0	1	0	0	0	0	0	0	0	0	0	0	0
Gastropoda	Caenogastropoda	Neogastropoda	Conoidea	Rapitomidae	Raphitoma	Raphitoma cf_densa	0	0	0	0	0	0	0	0	0	0	0	0	0	0	0	0	0	0	0	0	0	0	0	0	0	0	0	0	0	0	0	0	0	0	0	0	0	0
Gastropoda	Caenogastropoda	Neogastropoda	Conoidea	Rapitomidae	Raphitoma	Raphitoma cf_ pumila	0	0	0	0	0	0	0	0	0	0	0	0	0	0	0	0	0	0	0	0	0	0	0	0	0	0	0	0	0	0	0	0	0	0	0	0	0	0
Gastropoda	Caenogastropoda	Neogastropoda	Conoidea	Rapitomidae	Raphitoma	Raphitoma spp	0	0	0	0	0	0	0	0	0	0	0	0	0	0	0	0	0	0	0	0	0	0	0	0	0	0	0	1	0	0	0	0	0	0	0	0	0	0
Gastropoda	Caenogastropoda	Neogastropoda	Conoidea	Mitromorphidae	Mitromorpha	Mitromorpha columbellaria	0	0	0	1	0	0	0	0	0	0	0	1	1	1	0	0	0	0	0	0	0	0	0	3	0	0	0	1	0	0	1	1	0	0	0	0	0	0
Gastropoda	Caenogastropoda	Neogastropoda	Capuloidea	Capulidae	Capulus	Capulus ungaricus	0	0	0	1	0	0	0	0	0	0	0	0	0	0	0	0	0	0	0	0	0	0	0	1	0	0	0	0	1	0	0	0	0	0	0	0	0	0
Gastropoda	Caenogastropoda	Neogastropoda	Pyramidelloidea	Pyramidellidae	Odostomia	Odostomia cf_eulimoides	0	0	0	0	0	0	0	0	0	1	0	1	1	0	1	0	0	2	1	0	0	2	2	3	1	7	3	0	0	4	2	7	2	4	2	0	2	1
Gastropoda	Caenogastropoda	Neogastropoda	Pyramidelloidea	Pyramidellidae	Odostomia	Odostomia acuta	0	0	0	0	0	0	0	0	0	0	0	0	0	0	0	0	0	0	0	0	0	0	0	0	0	0	0	0	0	0	0	0	0	0	0	0	0	0
Gastropoda	Caenogastropoda	Neogastropoda	Pyramidelloidea	Pyramidellidae	Odostomia	Odostomia cf_turriculata	0	0	0	0	0	0	0	0	0	0	0	0	0	0	0	0	0	0	0	0	0	0	0	0	0	0	0	0	0	0	0	0	0	0	0	0	0	0
Gastropoda	Caenogastropoda	Neogastropoda	Pyramidelloidea	Pyramidellidae	Odostomia	Odostomia spp	0	0	0	0	0	0	1	0	0	0	1	0	0	0	0	0	0	0	0	0	0	0	0	1	0	0	0	0	0	1	2	1	0	1	0	0	0	0
Gastropoda	Caenogastropoda	Neogastropoda	Pyramidelloidea	Pyramidellidae	Megastomia	Megastomia conoidea	0	0	0	0	1	0	0	1	0	2	1	0	1	0	0	0	0	1	0	2	0	4	2	2	2	1	2	3	4	2	2	4	5	2	1	0	0	0
Gastropoda	Caenogastropoda	Neogastropoda	Pyramidelloidea	Pyramidellidae	Megastomia	Megastomia conspicua	0	0	0	0	0	0	0	0	0	0	0	0	0	0	1	0	0	0	0	0	0	0	0	1	0	0	1	0	0	0	1	0	0	0	0	0	0	0
Gastropoda	Caenogastropoda	Neogastropoda	Pyramidelloidea	Pyramidellidae	Ondina	Ondina vitrea	0	0	0	0	0	0	0	1	0	0	0	1	0	0	0	0	0	0	0	0	0	0	0	0	0	0	0	0	0	0	0	0	0	0	0	0	0	0
Gastropoda	Caenogastropoda	Neogastropoda	Pyramidelloidea	Pyramidellidae	Ondina	Ondina cf_diaphana oder Odostomia	0	0	0	0	0	0	0	0	0	0	0	0	0	0	0	0	0	0	0	0	0	0	0	0	0	0	0	0	0	0	0	0	0	0	0	0	0	0
Gastropoda	Caenogastropoda	Neogastropoda	Pyramidelloidea	Pyramidellidae	Turbonilla	Turbolilla acutissima	0	0	0	0	0	0	1	0	0	1	0	3	1	6	1	0	1	0	2	2	1	5	0	4	1	1	2	0	1	1	3	2	1	2	3	0	0	0
Gastropoda	Caenogastropoda	Neogastropoda	Pyramidelloidea	Pyramidellidae	Turbonilla	Turbonilla rufa	0	0	0	0	0	0	0	0	0	0	0	0	0	0	0	0	0	0	0	0	0	1	0	0	0	0	0	0	0	0	0	0	0	0	0	0	0	0
Gastropoda	Caenogastropoda	Neogastropoda	Pyramidelloidea	Pyramidellidae	Turbonilla	Turbonilla sp_1 cf_lactea	0	0	0	0	0	0	0	0	0	0	0	0	0	0	0	0	0	0	0	0	0	0	0	0	0	1	0	0	0	0	1	0	0	1	0	0	0	0
Gastropoda	Caenogastropoda	Neogastropoda	Pyramidelloidea	Pyramidellidae	Turbonilla	Turbonilla jeffreysii	0	0	0	0	0	1	1	0	1	0	0	0	1	0	0	0	1	0	0	0	0	0	0	0	0	0	0	0	0	2	0	0	0	0	0	0	0	0
Gastropoda	Caenogastropoda	Neogastropoda	Pyramidelloidea	Pyramidellidae	Turbonilla	Turbonilla gradata	0	0	0	0	0	0	0	0	0	0	0	0	0	0	0	0	0	0	0	0	0	0	0	0	0	0	0	0	0	0	0	0	0	0	0	0	0	0
Gastropoda	Caenogastropoda	Neogastropoda	Pyramidelloidea	Pyramidellidae	Turbonilla	Turbonilla pusilla	0	0	0	0	0	0	0	0	0	0	0	0	0	0	0	0	0	0	0	0	0	0	0	0	0	0	0	0	0	0	0	0	0	0	0	0	0	0
Gastropoda	Caenogastropoda	Neogastropoda	Pyramidelloidea	Pyramidellidae	Turbonilla	Turbonilla spp	0	0	0	0	0	0	0	0	0	0	0	0	0	0	0	0	0	0	0	0	0	0	0	0	0	0	0	0	0	0	1	0	0	0	0	0	0	0
Gastropoda	Caenogastropoda	Neogastropoda	Pyramidelloidea	Pyramidellidae	Eulimella	Eulimella acicula	0	0	0	0	0	0	0	0	0	0	0	0	0	0	0	0	0	0	0	0	0	1	0	0	0	0	0	0	0	0	0	1	0	0	0	1	0	0
Gastropoda	Caenogastropoda	Neogastropoda	Pyramidelloidea	Pyramidellidae	Chrysallida	Chrysallida sp_1	0	0	0	0	0	0	0	0	0	0	0	0	0	0	0	0	0	0	0	0	0	0	0	0	0	0	0	0	0	0	0	0	1	0	0	0	0	0
Gastropoda	Caenogastropoda	Neogastropoda	Pyramidelloidea	Pyramidellidae	Chrysallida	Chrysallida sp_2	0	0	0	0	0	0	0	0	0	0	0	0	0	0	0	0	0	0	0	0	0	1	0	0	0	0	1	0	0	0	0	0	0	1	0	0	0	0
Gastropoda	Caenogastropoda	Neogastropoda	Pyramidelloidea	Pyramidellidae	Chrysallida	Chrysallida sp_3 ev_interstincta	0	0	0	0	0	0	0	0	0	0	0	0	0	0	1	0	0	0	0	0	0	0	0	0	0	1	0	0	1	2	0	0	1	0	0	1	0	0
Gastropoda	Caenogastropoda	Neogastropoda	Pyramidelloidea	Pyramidellidae	Chrysallida	Chrysallida sp_4 Parthenina suturalis	0	0	0	0	0	0	0	0	0	0	0	0	0	0	1	0	0	0	0	0	0	0	0	0	0	0	0	0	0	0	0	0	0	0	0	0	0	0
Gastropoda	Caenogastropoda	Neogastropoda	Pyramidelloidea	Pyramidellidae	Chrysallida	Chrysallida cf_clathrata	0	0	0	0	0	0	0	0	0	0	0	0	0	0	0	0	0	0	0	0	0	0	0	0	0	0	0	0	0	0	0	0	0	0	0	0	0	0
Gastropoda	Caenogastropoda	Neogastropoda	Pyramidelloidea	Pyramidellidae	Chrysallida	Chrysallida cf_indistincta	0	0	0	0	0	0	0	0	0	0	0	0	0	0	0	0	0	0	0	0	0	0	0	0	0	0	0	0	0	0	0	1	0	0	0	0	0	0
Gastropoda	Caenogastropoda	Neogastropoda	Pyramidelloidea	Pyramidellidae	Chrysallida	Chrysallida cf_interstincta	0	0	0	0	0	0	0	0	0	0	0	0	0	0	0	0	0	0	0	0	0	0	1	0	0	1	0	0	0	0	0	4	1	2	1	0	0	0
Gastropoda	Caenogastropoda	Neogastropoda	Pyramidelloidea	Pyramidellidae	Chrysallida	Chrysallida terebellum	0	0	0	0	0	0	0	0	0	0	0	0	0	0	0	0	0	0	0	0	0	0	0	0	0	0	0	0	0	0	0	0	0	0	0	0	0	0
Gastropoda	Caenogastropoda	Neogastropoda	Pyramidelloidea	Pyramidellidae	Ebala	Ebala nitidissima	0	0	0	0	0	0	0	0	0	0	0	0	0	0	0	0	0	0	0	0	0	0	0	0	0	0	0	0	0	0	0	0	0	0	0	0	0	0
Gastropoda	Caenogastropoda	Neogastropoda	Pyramidelloidea	Pyramidellidae	Folinella	Folinella excavata	0	0	0	0	0	0	0	1	0	0	0	0	0	0	0	0	0	0	0	0	0	0	0	0	0	0	0	0	0	1	0	0	0	0	0	0	0	0
Gastropoda	Caenogastropoda	Neogastropoda	Pyramidelloidea	Pyramidellidae	Euparthenia	Euparthenia bulinea	0	0	0	0	0	1	1	1	0	0	2	0	0	3	1	0	0	2	1	2	0	2	1	0	1	1	0	0	1	0	0	0	0	0	0	0	0	0
Gastropoda	Caenogastropoda	Neogastropoda	Pyramidelloidea	Pyramidellidae	Clathrella	Clathrella clathrata	0	0	0	0	0	0	0	0	0	0	0	0	0	0	0	0	0	0	0	0	0	0	0	0	0	0	0	0	0	0	0	0	0	0	0	0	0	0
Gastropoda	Heterobranchia	NA	Acteonoidea	Acteonidae	Acteon	Acteon tornatilis	0	0	0	0	0	0	0	0	0	0	0	0	0	0	1	0	0	1	0	1	1	0	1	0	0	0	0	1	0	0	0	0	0	0	0	0	0	0
Gastropoda	Heterobranchia	NA	Ringiculoidea	Ringiculidae	Ringicula	Ringicula conformis	0	0	0	0	0	0	0	0	0	0	0	0	0	0	0	0	0	0	0	0	0	0	0	0	0	0	0	0	0	0	1	0	0	0	0	0	0	0
Gastropoda	Heterobranchia	Anaspidea	Akeroidea	Akeridae	Akera	Akera bullata	0	0	0	0	0	0	0	0	0	0	0	0	0	0	0	0	0	0	0	0	0	0	0	0	0	0	0	0	0	0	0	0	0	0	0	0	0	0
Gastropoda	Heterobranchia	Caphalaspidea	Haminoeoidea	Haminoeidae	Weinkauffia	Weinkauffia turgidula	0	0	0	0	0	0	0	0	0	0	1	0	0	2	1	1	1	0	0	1	0	0	0	1	2	0	0	1	1	1	0	1	0	1	0	0	0	0
Gastropoda	Heterobranchia	Caphalaspidea	Haminoeoidea	Haminoeidae	Haminoea	Haminoea hydatis	0	0	0	0	0	0	0	0	0	0	0	1	0	1	0	0	0	0	0	0	0	0	0	0	0	0	0	0	0	0	0	0	0	0	0	0	0	0
Gastropoda	Heterobranchia	Caphalaspidea	Haminoeoidea	Haminoeidae	Atys	Atys jeffreysi	0	0	0	0	0	0	0	0	0	0	0	0	0	0	0	0	0	0	0	0	0	0	0	0	0	0	0	0	0	0	0	0	0	0	0	0	0	0
Gastropoda	Heterobranchia	Caphalaspidea	Philinoidea	Philinidae	Philine	Philine catena	0	0	0	0	0	0	0	0	0	0	0	0	0	0	0	0	1	0	0	0	1	0	0	2	0	0	0	0	0	1	0	1	2	0	0	0	0	0
Gastropoda	Heterobranchia	Caphalaspidea	Philinoidea	Philinidae	Philine	Philine scabra	0	1	0	0	0	1	1	0	0	0	2	0	0	0	0	0	0	1	0	0	0	0	0	0	1	1	0	0	0	0	0	0	0	0	0	0	0	0
Gastropoda	Heterobranchia	Caphalaspidea	Philinoidea	Philinidae	Philine	Philine quadripartita	0	0	0	0	0	0	0	0	0	0	0	0	0	0	0	0	0	0	0	0	0	0	0	0	0	0	0	0	0	0	0	0	0	0	0	0	0	0
Gastropoda	Heterobranchia	Caphalaspidea	Philinoidea	Philinidae	Philine	Philine pruinosa	0	0	0	0	0	0	0	0	0	0	0	0	0	0	0	0	0	0	0	0	0	0	0	0	0	0	0	0	0	0	0	0	0	0	0	0	0	0
Gastropoda	Heterobranchia	Caphalaspidea	Philinoidea	Philinidae	Philine	Philine retifera	0	0	0	0	0	0	0	0	0	0	0	0	0	0	0	0	0	0	0	0	0	0	0	0	0	0	0	0	0	0	0	0	0	0	0	0	0	0
Gastropoda	Heterobranchia	Caphalaspidea	Philinoidea	Retusidae	Retusa	Retusa truncatula	0	0	0	0	0	0	0	0	0	0	0	0	0	1	0	0	0	0	0	0	0	0	0	1	0	0	0	0	0	0	0	0	0	0	0	0	0	0
Gastropoda	Heterobranchia	Caphalaspidea	Philinoidea	Retusidae	Retusa	Retusa umbilicata	0	0	0	0	0	0	0	0	0	0	1	0	0	0	0	0	1	0	0	0	2	0	0	1	0	0	1	0	0	0	0	1	1	0	0	0	0	0
Gastropoda	Heterobranchia	Caphalaspidea	Philinoidea	Retusidae	Retusa	Retusa laevisculpta	0	0	0	0	0	0	0	0	0	0	0	0	0	0	0	0	0	0	0	0	0	0	0	0	0	0	0	0	0	0	0	0	0	0	0	0	0	0
Gastropoda	Heterobranchia	Caphalaspidea	Philinoidea	Retusidae	Retusa	Retusa minutissima	0	0	0	0	0	0	0	0	0	0	0	0	0	0	0	0	0	0	0	0	0	0	0	0	0	0	0	0	0	0	0	0	0	0	0	0	0	0
Gastropoda	Heterobranchia	Caphalaspidea	Philinoidea	Retusidae	Retusa	Retusa sp_1 cf_nitidula	0	0	0	0	0	0	0	0	0	0	0	0	0	0	0	0	0	0	0	0	0	0	0	0	0	0	0	0	0	0	0	0	0	0	0	0	0	0
Gastropoda	Heterobranchia	Caphalaspidea	Philinoidea	Cylichnidae	Cylichna	Cylichna cylindracea	0	0	0	0	0	0	0	0	0	0	0	0	0	0	0	0	0	0	0	0	0	0	0	0	0	0	0	0	0	0	0	0	0	0	0	0	0	0
Gastropoda	Heterobranchia	Caphalaspidea	Philinoidea	Rhizoridae	Volvulella	Volvulella acuminata	0	0	0	0	0	0	0	0	0	0	0	0	0	0	0	0	0	0	0	0	0	0	0	0	0	0	0	0	0	0	0	0	0	0	0	0	0	0
Gastropoda	Heterobranchia	Thecosomata	Cavolinioidea	Creseidae	Creseis	Creseis acicula	0	0	0	0	0	0	0	0	0	0	0	0	0	0	0	0	0	0	0	0	0	0	0	0	0	0	0	0	0	0	0	0	0	0	0	0	0	0
Gastropoda	Heterobranchia	Umbraculida	Umbraculoidea	Tylodinidae	Tylodina	Tylodina sp_1	0	0	0	0	0	0	0	0	0	0	0	0	0	0	0	0	0	0	0	0	0	0	0	0	0	0	0	0	0	0	0	0	0	0	0	0	0	0
Gastropoda	Neritimorpha	Cycloneritimorpha	Neritoidea	Neritidae	Smaragdia	Smaragdia sp	0	0	0	0	0	0	0	0	0	0	0	0	0	0	0	0	0	0	0	0	0	1	0	0	0	1	0	0	0	0	0	0	0	0	0	0	0	0
Gastropoda	NA	NA	NA	NA	NA	Gastropoda marine indet	0	0	0	0	0	0	0	0	0	0	0	0	0	0	0	0	2	0	0	0	0	0	0	0	0	0	0	1	0	0	0	0	0	0	0	1	0	0
Gastropoda	Heterobranchia	Stylommatophora	Succineoidea	Succineidae	Oxyloma	Oxyloma elegans	0	0	0	0	0	0	0	0	0	0	0	0	0	0	0	2	6	2	1	9	5	20	8	10	16	20	18	19	23	16	26	38	33	41	28	17	7	1
Gastropoda	Heterobranchia	Stylommatophora	Succineoidea	Succineidae	Succinella	Succinella oblonga	0	0	0	0	0	0	0	0	0	0	0	0	0	0	0	0	0	2	0	2	2	7	2	1	4	6	15	11	14	10	9	12	15	17	9	7	0	1
Gastropoda	Heterobranchia	Stylommatophora	NA	Valloniidae	Vallonia	Vallonia cf_pulchella	0	0	0	0	0	0	0	0	0	0	0	0	0	0	1	0	0	1	1	1	1	5	4	6	6	9	9	7	11	6	11	27	13	11	11	3	1	0
Gastropoda	Heterobranchia	Stylommatophora	NA	Valloniidae	Vallonia	Vallonia cf_costata	0	0	0	0	0	0	0	0	0	0	0	0	0	0	0	0	0	0	1	0	0	0	0	0	0	0	0	0	0	0	0	0	0	0	0	0	0	0
Gastropoda	Heterobranchia	Stylommatophora	NA	Zonitidae	Oxychilus	Oxychilus spp	0	0	0	0	0	0	0	0	0	0	0	0	0	0	0	0	0	0	0	0	0	0	0	0	0	0	0	0	0	0	0	0	0	0	0	0	0	0
Gastropoda	Heterobranchia	Stylommatophora	Helicoidea	Hygromiidae	NA	Hygromiidae Helicella_Trochulus hispidus	0	0	0	0	0	0	0	0	0	0	1	0	0	0	0	0	0	0	0	2	2	4	2	0	2	3	4	7	4	4	3	12	7	5	6	2	2	0
Gastropoda	Heterobranchia	Stylommatophora	Pupilloidea	Pupillidae	Pupilla	Pupilla triplicata	0	0	0	0	0	0	0	0	0	0	0	0	1	0	0	0	0	1	0	0	0	1	1	0	2	1	0	4	0	2	3	5	3	0	0	5	1	0
Gastropoda	Heterobranchia	Stylommatophora	Pupilloidea	Pupillidae	Pupilla	Pupilla cf_muscorum	0	0	0	0	0	0	0	0	0	0	0	0	0	0	0	0	1	0	0	0	1	1	0	2	0	0	4	0	1	4	6	8	0	6	1	0	0	1
Gastropoda	Heterobranchia	Stylommatophora	Pupilloidea	Vertiginidae	Vertigo	Vertigo antivertigo	0	0	0	0	0	0	0	0	0	0	0	0	0	0	0	0	0	0	0	0	0	0	0	0	3	2	0	0	2	0	1	3	3	1	1	4	0	1
Gastropoda	Heterobranchia	Stylommatophora	Pupilloidea	Vertiginidae	Vertigo	Vertigo angustior	0	0	0	0	0	0	0	0	0	0	0	0	0	0	0	0	0	0	0	0	0	0	0	0	0	0	0	0	0	0	0	0	0	2	0	0	0	0
Gastropoda	Heterobranchia	Basommatophora	Lymnaeoidea	Lymnaeidae	Stagnicola	Stagnicola spp	0	0	0	0	0	0	0	0	0	0	0	0	0	0	0	0	0	1	0	0	1	8	3	1	5	14	3	4	7	3	10	12	8	9	5	4	2	1
Gastropoda	Heterobranchia	Basommatophora	Lymnaeoidea	Lymnaeidae	Radix	Sp_4 ev_Radix	0	0	0	0	0	0	0	0	0	0	0	0	0	0	0	0	0	0	0	0	0	0	0	1	0	0	0	0	0	0	0	0	0	0	0	0	0	0
Gastropoda	Heterobranchia	Hygrophila	Planorboidea	Planorbidae	Segmentina	Segmentina nitida	0	0	0	0	0	0	0	0	0	0	0	0	0	0	0	0	0	0	0	0	0	0	0	0	0	1	0	0	0	1	0	0	1	1	0	0	0	0
Gastropoda	Heterobranchia	Hygrophila	Planorboidea	Planorbidae	Anisus	Anisus cf_leucostoma	0	0	0	0	0	0	0	0	0	0	0	0	0	1	0	0	2	0	0	0	0	0	3	3	3	2	0	4	1	3	6	2	3	5	8	1	2	1
Gastropoda	Heterobranchia	Hygrophila	Planorboidea	Planorbidae	Gyraulus	Gyraulus cf_laevis	0	0	0	0	0	0	0	0	0	0	1	0	0	1	2	1	5	3	2	3	3	10	8	11	26	12	24	25	27	19	25	42	32	21	21	8	5	3
Gastropoda	Heterobranchia	Hygrophila	Planorboidea	Planorbidae	Gyraulus	Gyraulus cf_albus	0	0	0	0	0	0	0	0	0	0	0	0	0	0	0	0	0	0	0	0	0	0	0	0	0	1	0	1	0	1	1	1	0	0	1	0	0	0
Gastropoda	Heterobranchia	Hygrophila	Planorboidea	Planorbidae	Gyraulus	Gyraulus crista	0	0	0	0	0	0	0	0	0	0	0	0	0	0	0	0	0	0	0	0	0	0	0	0	0	0	1	0	0	0	0	0	1	0	0	0	0	0
Gastropoda	Heterobranchia	Hygrophila	Planorboidea	Planorbidae	Gyraulus	Gyraulus sp_1	0	0	0	0	0	0	0	0	0	0	0	0	0	0	0	0	0	0	0	0	0	0	0	0	0	0	0	0	0	0	0	0	1	0	0	0	0	0
Gastropoda	Heterobranchia	Hygrophila	Planorboidea	Planorbidae	NA	Sp_3 big Planorbidae	0	0	0	0	0	0	0	0	0	0	0	0	0	0	0	0	0	0	0	0	0	0	0	0	0	0	0	0	0	0	2	0	0	1	0	0	0	0
Gastropoda	Heterobranchia	Hygrophila	Planorboidea	Planorbidae	Ancylus	Ancylus lacustris	0	0	0	0	0	0	0	0	0	0	0	0	0	0	0	0	0	0	0	0	0	0	0	0	0	0	0	0	0	0	0	0	0	0	0	0	0	0
Gastropoda	NA	NA	Valvatoidea	Valvatidae	Valvata	Valvata macrostoma	0	0	0	0	0	0	0	0	0	0	0	0	0	1	0	1	3	3	1	5	5	7	4	9	11	14	11	14	15	10	21	38	22	22	17	4	5	3
Gastropoda	NA	NA	Valvatoidea	Valvatidae	Valvata	Valvata piscinalis	0	0	0	0	0	0	0	0	0	0	0	0	0	0	0	0	0	0	1	0	0	0	0	0	0	0	0	0	0	0	0	0	0	0	0	0	0	0
Gastropoda	NA	NA	Valvatoidea	Valvatidae	Valvata	Valvata cristata	0	0	0	0	0	0	0	0	0	0	0	0	0	0	0	0	1	1	0	1	0	0	1	2	2	1	0	2	4	0	5	1	6	5	8	1	1	0
Gastropoda	Caenogastropoda	Littorinimporpha	Truncatelloidea	Bithyniidae	Bithynia	Bithynia spp	0	0	0	0	0	0	0	0	0	0	0	0	0	1	0	0	1	2	0	2	0	9	7	7	9	20	18	13	17	16	24	28	21	25	9	7	7	1
Gastropoda	Caenogastropoda	Littorinimporpha	Truncatelloidea	Bithyniidae	Bithynia	Bithynia tentaculata	0	0	0	0	0	0	0	0	0	0	0	0	0	0	0	0	0	0	0	0	0	0	0	0	0	0	0	0	0	0	0	0	0	0	1	0	0	0
Gastropoda	Caenogastropoda	Architaenioglossa	Viviparoidea	Viviparidae	Viviparus	Sp_1 Viviparus sp_1	0	0	0	0	0	0	0	0	0	0	0	0	0	0	0	0	1	0	0	0	0	0	0	0	0	0	0	1	0	0	0	1	0	1	0	0	0	0
Gastropoda	NA	NA	NA	NA	NA	Sp_2 similar Viviparus but angulated	0	0	0	0	0	0	0	0	0	0	0	0	0	0	0	0	0	0	0	0	0	0	0	0	0	0	0	0	0	0	0	2	0	0	0	0	0	0
Gastropoda	NA	NA	NA	NA	NA	Gastropoda nonmarine indet	0	0	0	0	0	0	0	0	0	0	0	0	0	0	0	0	0	0	0	0	0	1	2	1	1	1	1	0	1	4	3	6	3	5	3	1	0	0
Scaphopoda	NA	Dentaliida	NA	Dentaliidae	Antalis	Antalis inaequicostata	0	0	0	0	0	0	2	1	0	0	3	1	0	1	0	1	1	2	0	1	0	1	3	0	0	1	0	0	0	0	1	0	0	0	0	0	0	0
Scaphopoda	NA	Dentaliida	NA	Dentaliidae	Antalis	Antalis vulgaris	0	0	0	0	0	0	0	0	0	0	0	0	0	0	0	0	0	0	0	0	0	0	0	0	0	0	0	0	1	0	0	0	0	0	0	0	0	0
Scaphopoda	NA	Dentaliida	NA	Fustiariidae	Fustiaria	Fustiaria rubescens	0	0	0	0	0	0	0	0	0	0	0	0	0	0	0	0	0	0	0	0	0	0	0	0	0	0	0	0	0	0	0	0	0	0	0	0	0	0
Scaphopoda	NA	Dentaliida	NA	Gadilinidae	Episiphon	Episiphon filum	0	0	0	0	0	0	0	0	0	0	0	0	0	0	0	0	0	0	0	0	0	0	0	0	0	0	0	0	0	0	0	0	0	0	0	0	0	0
Scaphopoda	NA	Gadilida	NA	Gadilidae	Dischides	Dischides politus	0	0	0	0	0	0	0	0	0	0	2	0	0	0	0	1	0	1	0	1	0	0	1	0	0	1	0	0	0	0	1	0	0	0	0	0	0	0
Polyplacophora	Neoloricata	Chitonida	Chitonoidea	Chitonidae	Chiton	Chiton olivaceus	0	0	0	0	0	0	0	0	0	0	0	0	1	0	1	2	2	3	2	5	3	4	2	1	4	3	1	2	0	0	0	2	0	0	0	0	0	0
Polyplacophora	Neoloricata	Chitonida	Chitonoidea	Chitonidae	Chiton	Chiton cf_corallinus	0	0	0	0	0	0	0	0	0	0	0	0	0	0	1	0	1	0	0	0	0	2	0	0	0	0	0	0	0	0	0	0	0	0	0	0	0	0
Polyplacophora	Neoloricata	Chitonida	Chitonoidea	Callochitonidae	Callochiton	Callochiton sp_1 cf_septemvalvis	0	0	0	0	0	0	0	0	0	0	0	0	1	0	1	1	2	1	2	0	1	1	1	1	1	1	1	0	0	0	0	0	0	0	0	0	0	0
Polyplacophora	Neoloricata	Lepidopleurida	NA	Leptochitonidae	Leptochiton	Leptochiton cf_ algesirensis	0	0	0	0	0	0	0	0	0	0	0	0	0	0	0	0	0	0	0	0	0	0	0	1	0	0	0	0	0	0	0	0	0	0	0	0	0	0
Polyplacophora	Neoloricata	Lepidopleurida	NA	Leptochitonidae	Leptochiton	Leptochiton sp_ 1 cf_cancellatus	0	0	0	0	0	0	0	0	0	0	0	0	0	0	0	0	0	0	0	0	0	0	0	0	0	0	0	0	0	0	0	0	0	0	0	0	0	0
Polyplacophora	Neoloricata	Lepidopleurida	NA	Leptochitonidae	Leptochiton	Leptochiton cf_bedullii	0	0	0	0	0	0	0	0	0	0	0	0	0	0	0	0	0	0	0	1	0	0	0	1	0	0	0	0	0	0	0	0	0	0	0	0	0	0
Polyplacophora	Neoloricata	Lepidopleurida	NA	Leptochitonidae	Parachiton	Parachiton cf_africanus	0	0	0	0	0	0	0	0	0	0	0	0	0	0	0	0	0	0	0	0	0	0	0	0	1	0	0	0	0	0	0	0	0	0	0	0	0	0
Polyplacophora	Neoloricata	Lepidopleurida	NA	Leptochitonidae	Lepidopleurus	Leptochiton sp_3	0	0	0	0	0	0	0	0	0	0	0	0	0	0	0	0	0	0	0	0	0	1	0	0	0	0	0	0	0	0	0	0	0	0	0	0	0	0
Polyplacophora	Neoloricata	Lepidopleurida	NA	Leptochitonidae	Acanthochitona	Acanthochitona fascicularis	0	0	0	0	0	0	0	0	0	0	0	0	0	0	1	2	2	2	2	2	1	2	2	3	3	3	1	1	0	0	0	0	0	0	0	0	0	0
